# Supplementary material for: Uncovering waterlogging-responsive genes in cucumber through machine learning and differential gene correlation analysis
Source: Bot Stud. 2024 Aug 14;65:25. doi: 10.1186/s40529-024-00433-z (PMC11324642; doi:10.1186/s40529-024-00433-z)
Supplement: Supplementary file 1 — Supplementary Material 1 [file 40529_2024_433_MOESM1_ESM.xlsx]

## Sheet: S1
	SRR13083607RC	SRR13083595RC	SRR13083606RC	SRR13083590RS	SRR13083589RS	SRR13083588RS	SRR13083602SC	SRR13083601SC	SRR13083603SC	SRR13083600SS	SRR13083598SS	SRR13083599SS	SRR17701593C	SRR17701594C	SRR17701590C	SRR17701587S	SRR17701588S	SRR17701589S	SRR19513194MC	SRR19513195MC	SRR19513196MC	SRR19513188MS	SRR19513189MS	SRR19513187MS	SRR19513197VC	SRR19513199VC	SRR19513198VC	SRR19513190VS	SRR19513192VS	SRR19513191VS	SRR19513200SC	SRR19513201SC	SRR19513186SC	SRR19513202SS	SRR19513203SS	SRR19513193SS
	control	control	control	stress	stress	stress	control	control	control	stress	stress	stress	control	control	control	stress	stress	stress	control	control	control	stress	stress	stress	control	control	control	stress	stress	stress	control	control	control	stress	stress	stress
6PGDH	2249.27	2881.83	2930.51	4315.96	3903.83	4080.37	2489.02	3180.86	2460.74	2943.89	3481.55	3282.52	16014.7	25932.4	31825.2	33302.8	27592.6	32379	1390.8	1473.1	1478.72	6272.41	6483.6	6276.04	1267.8	1296.59	1249.92	6420.99	6166.52	6087.16	1391.64	1259.67	1401.44	4414.82	5516.59	5049.09
ABC1	1808.92	1544.18	1586.62	1547.36	2275.13	1324.76	2230.31	1395.32	2323.34	1640.59	1307.64	1789.44	7510.64	7412.23	7565.75	6354.67	6341.45	6643.65	4069.83	3752.14	4058.52	1790.19	2236.47	2137.58	3200.52	3348.58	2993.1	1925.6	1846.84	1759.29	2936.62	3561.35	3177.52	1866	1542.69	1740.66
ABCA19	241.36	256.963	228.268	227.789	208.526	273.214	263.379	273.152	249.822	180.789	218.152	245.303	2361.06	2270.77	2269.42	1799.59	2156.42	2192.51	736.435	699.333	747.702	626.073	759.797	601.657	932.56	876.5	991.314	619.843	663.335	648.158	1099.66	1062.48	1268.63	932.469	1007.47	1098.92
ADC	6038.5	4369.98	4879.62	33243.2	47533	22592.2	8654.13	4854.07	6602.31	24339	26524.5	37528.5	40290.3	61501.1	60558.9	60415.7	72793.3	78352.4	16608.7	18143.1	15812.5	16628.2	15025.1	15428.9	13384.6	16238.1	14645.6	18130.2	19563	18055.8	12139.3	13392	12854.8	13132.4	13200.9	13579.5
AGA1	4458.74	4526.88	4234.21	70902.7	156977	59598.2	3143.73	5907.65	3569.33	120390	83367	212199	65532.8	47035.7	36953.2	44608.6	32975	34044.7	4371.1	4247.46	4275.4	9094.68	9292.71	9331.35	7014.11	6726.04	6864.49	9535.85	9193.32	10017.1	3473.32	3294.11	3105.17	9626.62	10373.2	10191.5
AGA2	10653.2	23516.5	17475.3	33662.7	40975.4	22585.7	24332.6	26162.3	24785.4	31558.4	25284.1	37419.4	105015	117271	137777	56765	75202.8	74906.9	112714	110671	107985	65631.7	62324.8	63055.6	91695.5	96480.2	95003.3	54972.2	63458.7	58593.3	105193	106877	103231	19276.7	20997.1	23174.9
AGA3	28384.2	21540.1	23957.7	17105.3	23696.3	16773.1	37783.6	24522.2	48363.1	21033.6	16640.4	22366.5	66959.1	59863	81877.7	49915.8	41249	47019.6	13790.3	13515.2	13260	34121.4	32038.5	31476	13890.2	13937.4	14601.5	22874.2	24550.5	23361.3	7710.2	7598.98	8045.89	13851.5	13227.7	14742.1
ANK	2417.45	2686.51	2678.93	4521.67	4325.27	3592.15	2662.74	2921.9	2805.03	3942.27	3082.03	3998.58	33777.7	33881.1	33663.6	20715.9	18392.2	18399.6	13579.8	13517.1	14650.7	7238.01	7427.98	6969.99	13240.1	12234.7	13653.3	8701.28	7759.95	8007.6	11966	12401.7	12579.3	10587.9	9828.66	8447.68
AOS	6306.82	4898.31	9513.3	948.286	1169.94	3577.13	9168.75	13598.5	13173.4	2919.6	7716.49	8406.95	4640.49	4309.5	5657.64	10110.7	11790.8	10909.2	42812.6	47052.9	43107.4	32416.6	29472.4	30730.7	35140	37268.5	34951.7	28898.8	31908.5	29032.7	52989.3	57100.1	52876.1	35445.5	35499.3	35128.3
AQUAPORIN	824.219	184.117	294.176	35.1217	51.5828	276.969	1057.25	389.035	989.918	133.568	95.1244	119.107	9933.16	8850.05	5431.82	850.571	593.573	864.847	1248.27	1350.88	1355.87	587.449	663.642	768.833	1138.15	1030.19	1387.84	1139.71	905.194	1176.12	2625.73	2704.69	3237.98	833.247	1184.71	914.352
ATMRK1	1786.45	1648.25	1417.83	1526.29	1439.93	953.901	2488.09	1733.51	2664.5	1126.56	1185.88	967.033	7773.89	11120.8	12098.4	9673.38	11331.1	10914.6	2115.36	2037.35	2123.29	2411.77	2366.96	2566.84	3395.92	3451.97	3346.52	3178.33	3430.49	3382.35	2288.59	2121.72	2083.33	3182.56	2638.78	3082.49
BG2	2778.85	2413.53	2224	1556.39	2004.05	1247.77	2828.05	2770.54	3063.44	1629.8	1521.99	2277.21	7947.26	8567.44	12491.6	7121.67	10110.5	8333.89	3778.28	3975.45	3859.84	3048.63	3285.59	3463.67	6952.99	6271.49	6430.61	4576.23	4349.91	4087.49	3235.95	2895.41	2898.03	469.435	577.196	572.796
BI-1	4852.24	8956.89	8415.36	2599.01	2254.28	4196.79	7134.57	19606.6	5762.29	3545.62	3253.25	3068.42	8942.5	7998.26	8654.79	10558.3	11517.2	12036.4	5044.9	4707.86	4678.82	4000.76	3914.03	3957.35	5262.9	4715.96	5361.72	4881.37	4180.96	4483.68	5655.82	5605.49	5719.74	4985.61	4903.25	4422.2
CAG2	26.9604	24.0153	16.0752	6.02087	4.39003	7.51103	13.0755	33.1094	27.3242	8.09502	2.53665	2.83587	22.0146	20.8236	4.10569	22.8956	6.86212	25.5935	10.7982	3.67586	6.06655	3.59296	6.86822	0	5.55646	5.58873	0	0	0	1.78065	2.10058	0	1.98223	2.1338	2.3321	0
CAG3	5.13532	8.00509	33.7579	2.00696	4.39003	0	2.8019	7.09486	0	2.69834	0	2.83587	79.8028	18.8404	73.9024	18.3165	51.4659	7.46477	28.0752	42.2724	45.4991	32.3366	42.9264	33.0868	38.8952	24.2178	33.5227	17.3869	62.2432	26.7098	23.1064	22.6288	33.698	42.6759	44.31	29.7005
CAGL2	3.85149	4.00254	1.60752	2.00696	9.87756	0	5.6038	2.36495	7.80692	2.69834	0	5.67175	3.66909	0	0	0	0	0	0	11.0276	0	0	0	0	1.85215	0	0	1.73869	0	0	0	0	1.98223	3.20069	0	0
CAX1	719.587	696.443	778.843	294.019	137.188	193.409	802.277	966.084	1155.42	273.881	267.617	219.78	0	0	4.10569	429.292	379.99	430.824	2.15963	3.67586	12.1331	93.4169	84.1357	118.416	5.55646	11.1775	9.57791	113.884	98.6999	121.975	37.8105	43.1026	51.5381	216.58	391.794	343.678
CAX2	2278.8	2340.69	2204.71	1589.51	1554.07	1824.24	2136.92	2658.21	2210.14	1709.4	1709.7	1970.93	4300.18	4104.24	4132.37	5683.83	5488.83	5220.01	4009.36	3570.18	3650.54	4448.98	4187.9	4445.82	4071.96	4098.4	4466.18	4556.24	4433.49	4308.29	4976.28	4800.55	5062.63	6819.61	6122.94	5975.11
CAX3	655.395	1255.2	898.603	2.00696	8.78005	5.63327	626.692	737.866	557.414	8.09502	17.7566	5.67175	63550.5	41050.3	67122.8	29906.2	21694.6	21892.1	17874.2	17789.3	17852.3	30910.2	30057.9	28968.4	8236.53	8659.74	8919.91	11531.9	12899.5	11350.8	20582.6	19533	20269.3	17087.4	16894.9	18401.6
CAX4	0	0	4.82256	0	0	3.75552	1.86793	0	1.56138	0	0	0	0	0	12.3171	0	0	0	0	0	0	1.79648	14.595	5.22423	0	0	0	15.6482	30.2324	8.90326	0	0	0	2.1338	6.99631	4.24293
CAX5	315.822	335.413	301.41	112.39	179.991	137.076	304.473	267.24	291.979	148.409	175.029	141.794	569.627	629.667	708.231	358.316	301.075	419.094	116.62	158.062	144.08	177.851	133.93	104.485	256.523	249.63	262.435	140.834	173.392	153.136	284.629	261.848	193.268	62.947	71.1292	94.4053
CAX6	674.653	792.504	801.348	426.478	451.075	366.163	597.739	911.69	624.554	307.611	462.939	395.604	3436.11	3221.72	2853.45	2415.48	2224.18	2096.54	2133.72	1942.69	2186.99	1874.63	1767.71	1817.16	1829.93	2061.31	1937.61	1647.41	1570.31	1557.18	3549.99	3688.5	3557.12	2489.07	2564.15	2364.38
CAX8	891.62	1067.08	1043.28	1432.97	1601.26	1139.8	989.071	1556.14	871.253	1397.74	1415.45	1518.61	868.658	1479.47	1155.75	3871.64	4133.57	4255.99	663.007	550.461	653.67	842.549	816.46	862.869	933.486	1046.02	944.382	939.762	995.891	983.811	891.698	822.181	902.908	568.657	544.546	629.015
CBF3	0	0	19.2902	1.00348	0	0	1.86793	18.9196	4.68415	0	0	0	0	0	0	0	0	0	4.31926	1.83793	0	0	0	1.74141	1.85215	0.931455	5.74675	0	7.11351	0	0	2.15513	3.96447	0	2.3321	6.3644
CDPK5	658.605	625.998	669.532	714.476	599.239	671.298	525.823	558.129	644.071	960.609	1034.95	1101.74	2029.93	2015.93	2272.5	4711.91	4927.86	4535.38	1652.12	1484.13	1333.12	2104.58	2198.69	2330.01	977.011	1081.42	1019.09	1982.98	2064.7	2027.27	1570.19	1363.12	1325.12	1952.42	2251.65	1967.66
CFL	6.41915	6.40407	8.84136	9.0313	4.39003	23.472	10.2736	18.9196	14.8332	16.19	21.5615	22.687	50.45	97.177	81.0873	33.1986	65.1901	57.5854	19.4367	12.8655	21.2329	4.4912	8.58528	10.4485	7.40862	3.72582	21.0714	20.8643	21.3405	8.90326	0	0	6.93782	8.53518	6.99631	8.48587
CHRC	1496.95	1726.7	2150.06	335.162	241.451	311.708	2074.34	2302.28	2129.73	288.722	438.84	259.483	4045.18	4134.98	3844.98	6364.97	8654.84	8378.68	4395.93	4848.46	5308.23	4909.78	4876.44	5064.89	4016.4	3740.73	4162.56	4580.58	4637.12	4247.75	4138.15	3872.77	4099.26	4517.25	4449.66	4107.16
CHRD	0	0	3.21504	2.00696	0	0	3.73587	0	1.56138	0	15.2199	0	57.7882	84.2862	62.6117	13.7373	36.0261	8.53117	79.9064	73.5173	84.9317	405.106	347.704	297.781	43.5256	69.8592	107.273	355.562	341.448	349.898	4.20117	8.62051	3.96447	34.1407	23.321	23.3361
CLCA	714.452	998.234	818.227	11.0383	20.8526	46.0051	714.484	756.785	840.806	32.3801	50.733	11.3435	16202.7	14309.8	14567	3733.12	3956.87	3396.47	1553.86	1793.82	1574.27	1291.67	1356.47	1097.96	1619.71	1684.07	1786.28	973.667	1299.1	1097.77	1400.04	1309.24	1465.86	463.034	663.484	657.655
CLCG	266.395	268.17	248.362	222.772	207.429	177.448	302.605	442.246	243.576	198.328	171.224	209.855	645.761	735.769	804.715	446.464	786.57	614.244	621.974	728.74	712.819	472.474	497.946	477.146	756.605	758.205	725.048	474.663	424.143	416.673	737.305	827.569	621.431	188.841	279.853	319.281
CPC-1	374.879	324.206	413.936	305.057	248.036	262.886	370.785	399.677	380.978	174.043	224.494	107.763	1880.41	2710.05	2024.1	7512.04	6118.43	6149.91	492.396	580.787	594.522	1354.55	1391.67	1324.34	672.332	629.664	639.805	1352.7	1288.43	1298.1	685.841	551.713	677.924	1810.53	2062.75	1894.47
CR9	86.6586	80.8514	70.7308	66.2295	44.9978	58.2105	54.1701	56.7589	58.5519	59.3635	69.7579	52.4637	5402.74	5077	4813.92	1319.93	1250.62	1143.18	399.532	420.886	426.175	552.417	565.77	564.217	410.252	352.09	439.626	823.27	887.41	769.242	245.768	192.884	220.028	620.935	647.159	528.245
CS-ACO1	2072.74	1272.81	3187.71	3001.4	1634.19	1470.28	1545.71	2316.47	3205.52	1977.88	2198.01	813.896	4561.6	45794.2	3613	115229	176950	161633	14295.7	13802.9	15219.4	31179.7	31534.6	31670.2	16212.8	15731.4	17293.9	38116.4	32696.3	35352.2	13832.3	12607.5	14251.3	44754.2	40162.3	35566.4
CS-ACS1	2.56766	6.40407	12.8602	4.01391	12.0726	69.477	7.47173	7.09486	4.68415	70.1568	81.1728	45.374	3.66909	7.93282	6.15853	4.57912	46.3193	57.5854	0	7.35173	9.09982	265.879	217.208	175.012	78.7166	38.1897	55.5519	694.607	687.343	780.816	40.9614	6.46538	13.8756	246.453	187.734	277.912
CS-ACS2	1568.84	1498.55	2858.17	2721.43	2699.87	1654.3	1785.74	5049.18	1893.18	4450.91	5775.95	9364.06	81.6373	554.306	167.307	4019.32	7134.88	5024.86	19918.3	19441.6	19402.3	15549.4	14958.1	15837.3	15865.6	16019.2	16806.4	15231.8	15732.4	14141.9	26562.9	26485.4	25136.7	18456.3	17385.8	18560.7
CS-AUX1	852.463	1032.66	1175.9	622.156	397.297	564.266	659.38	783.982	847.051	442.528	285.373	302.021	3041.68	4976.85	3054.63	1152.79	1356.13	1457.76	619.815	737.93	759.835	726.676	513.4	696.564	1814.19	1725.99	1506.61	829.355	1200.4	998.056	733.104	969.808	923.721	516.379	668.148	755.242
CS-ERS	503.262	465.096	294.176	460.596	400.59	452.54	424.955	280.247	377.074	257.691	305.666	311.946	54126.5	45194.2	36798.2	14963.4	14115.4	12985.5	4598.94	3860.58	4070.65	6851.77	6624.4	6431.9	3857.11	4140.32	3830.21	5715.95	5823.29	5596.59	3859.82	3957.89	3945.64	6712.92	5872.24	6181.96
CS-ETR1	2232.58	1769.12	1644.49	3275.35	2904	2590.37	2316.24	2311.74	2779.26	2150.58	2797.93	2428.93	11704.4	11657.3	12269.8	15974.2	14716.7	15716.6	4413.21	4377.95	4320.9	5789.15	6077.52	6042.69	4335.89	4734.59	4459.48	5742.03	6357.7	5836.98	6280.75	6119.49	6618.68	6156	5585.39	6103.46
CS-ETR2	1819.83	1829.96	2159.7	12576.6	8991.87	6061.4	2062.2	3840.68	2336.61	7150.6	8576.41	8265.16	11180.6	11779.2	11391.2	32093.9	37907.2	38136.5	6151.71	6865.6	6359.26	7133.82	6965.24	6714.01	6570.52	7242.07	6490.95	5982.83	7039.7	6715.73	7244.92	7892.08	7020.08	5894.61	6295.52	6971.14
CS-EXPA1	2.56766	0	1.60752	0	0	0	1.86793	0	0	0	0	0	7718.86	3910.88	5053.07	217.508	215.299	116.237	900.567	995.24	1029.8	273.065	321.948	362.213	703.819	649.224	680.032	106.06	110.259	134.439	3380.89	3977.29	3698.85	1074.37	1107.75	1159.38
CS-EXPA2	629.719	197.726	204.155	54.1878	55.9728	1201.77	417.483	242.408	355.215	153.805	159.809	117.689	24.7664	6.94121	42.0833	531.177	483.779	515.069	235.4	210.443	245.695	608.108	752.071	700.047	284.306	350.227	294.042	643.316	548.629	592.957	419.067	441.801	321.122	1301.62	1803.88	1709.9
CS-PIN1	1007.81	706.849	741.066	1586.5	1056.9	1221.48	867.655	535.662	835.341	1973.84	2007.76	1366.89	6129.22	8657.68	6814.41	2612.39	2832.34	3086.15	1337.89	1428.99	1302.79	1024.89	1153	874.188	2234.62	1897.37	1779.58	1279.68	1215.52	1427.19	1214.14	1205.79	1266.65	573.991	718.288	619.468
CsCp000	3.20958	8.00509	8.0376	3.01043	0	1.87776	0	0	3.90346	6.74585	0	4.25381	0	2.97481	2.05284	1.14478	2.57329	1.0664	0	0.918966	0	4.4912	7.72675	13.9313	1.85215	0	0	0	1.77838	0.890326	1.05029	2.15513	0	1.0669	2.3321	4.24293
CsCp001	48.7856	48.831	67.5158	28.0974	51.5828	31.9219	92.4627	99.3281	64.0168	22.9359	13.9516	22.687	327.467	311.363	503.973	534.612	169.837	174.889	1194.28	1090.81	1202.69	1836.9	1832.1	2530.27	2842.13	1618.87	1679.97	1914.3	1648.56	1681.83	2425.12	2395.43	3077.42	2494.41	2284.3	2201.02
CsCp002	39.1568	44.8285	31.3466	16.0556	55.9728	18.7776	15.8774	34.2918	81.9727	8.09502	7.60995	22.687	13.7591	15.8656	14.3699	10.303	12.8665	28.7927	113.381	155.305	177.446	289.233	202.613	257.729	240.78	255.219	219.334	181.693	183.173	215.459	244.718	258.615	240.842	190.975	181.904	159.11
CsCp004	5.77724	8.8056	4.82256	1.00348	9.87756	6.57215	5.6038	3.54743	2.34208	5.39668	5.0733	0	0	0	0	0	0.857764	1.0664	8.63853	4.59483	21.2329	47.6067	12.0194	36.5696	30.5605	12.1089	14.3669	59.1155	18.673	35.6131	30.4585	15.0859	29.7335	19.2042	25.6532	6.3644
CsCp005	5.13532	4.80305	10.4489	3.01043	9.87756	2.81664	3.73587	0	7.02623	8.09502	8.87828	11.3435	0.917274	1.9832	1.02642	0	2.57329	5.33198	4.31926	11.9466	9.09982	8.08416	9.44381	11.3192	1.85215	7.45164	2.87337	3.47738	0	6.23229	6.30175	6.46538	2.97335	9.60208	4.66421	13.7895
CsCp006	22.467	48.831	29.7391	7.02434	6.58504	32.8608	14.9435	23.6495	21.8594	26.9834	19.0249	4.25381	49.5328	25.7817	34.8983	32.0538	12.8665	15.9959	72.3477	43.1914	19.7163	55.6909	38.6338	35.6989	57.4168	52.1615	47.8896	25.211	29.3432	41.8453	80.8725	86.2051	83.2539	24.5387	30.3174	28.6398
CsCp007	4.49341	7.20458	12.8602	0	18.6576	7.51103	6.53777	3.54743	9.36831	4.04751	0	4.25381	0	0	0	1.14478	0	0	52.911	50.5431	33.366	40.4208	25.7558	36.5696	55.5646	68.9277	45.974	44.3366	14.227	23.1485	45.1626	81.8949	58.4759	29.8731	58.3026	21.2147
CsCp008	1.92575	0	4.82256	0	4.39003	4.6944	0.933966	2.36495	2.34208	1.34917	0	0	0	0	0	0	0	0	2.15963	5.5138	7.58318	13.4736	1.71706	10.4485	4.63039	3.72582	17.2402	1.73869	4.44594	0	19.9556	14.0083	20.8135	3.20069	2.3321	2.12147
CsCp009	137.37	76.8488	112.526	24.0835	19.7551	26.2886	60.7078	164.364	134.279	26.9834	6.34163	26.9408	55.0364	63.4625	54.4003	57.239	67.7634	81.0461	319.626	358.397	277.545	369.176	438.708	334.351	592.689	494.603	408.019	395.552	424.143	457.628	433.771	473.051	451.95	371.28	325.329	326.706
CsCp010	3.85149	4.80305	2.41128	2.00696	2.19501	0	12.1416	3.54743	8.58762	2.69834	0	5.67175	0.917274	1.9832	6.15853	0	6.00435	0	3.23945	23.8931	19.7163	16.1683	18.8876	26.9919	27.7823	21.4235	11.4935	12.1708	17.7838	9.79359	44.1123	50.6455	18.8312	9.60208	11.6605	4.24293
CsCp011	37.2311	18.4117	25.7203	6.02087	3.29252	0	14.0095	36.6568	41.3767	0	7.60995	11.3435	102.735	106.101	109.827	103.03	84.0609	43.7223	151.174	212.281	191.096	213.781	200.896	160.21	248.189	306.449	275.844	110.407	96.9215	148.685	319.289	266.158	286.433	86.4187	177.24	172.9
CsCp012	21.1832	16.0102	18.4865	2.00696	17.5601	9.38879	19.6133	17.7372	28.8856	8.09502	7.60995	31.1946	70.6301	53.5465	58.506	82.4241	47.177	46.9214	183.569	201.254	174.413	251.507	203.471	195.038	396.361	297.134	220.292	152.135	258.754	162.039	273.076	306.028	344.909	178.172	132.93	167.596
CsCp013	5.77724	4.80305	4.82256	0	5.48753	1.87776	9.33966	7.09486	11.7104	0	2.53665	0	25.6837	8.92442	20.5284	9.15823	12.8665	4.26559	46.4321	34.0017	92.5148	64.6732	69.5408	40.0524	88.9034	61.4761	82.3701	53.8994	51.5729	40.0647	88.2245	80.8173	133.801	46.9435	39.6458	37.1257
CsCp014	28.8862	12.0076	15.2714	14.0487	7.68254	1.87776	13.0755	20.1021	42.1574	0	10.1466	0	39.4428	22.8068	23.6077	25.1851	13.7242	9.59757	103.662	120.385	125.881	142.82	114.184	143.666	187.068	134.13	130.26	107.799	136.935	162.93	164.896	145.471	232.913	74.6829	108.443	130.47
CsCp015	16.6898	11.2071	16.0752	0	1.09751	7.51103	1.86793	8.27734	19.5173	0	12.6833	2.83587	11.9246	13.8824	5.13211	13.7373	14.582	15.9959	53.9908	74.4363	69.7653	67.368	72.9749	53.113	95.3859	42.847	111.104	28.6884	84.4729	60.5422	123.934	106.679	59.467	45.8766	34.9816	64.7047
CsCp016	45.576	38.4244	65.1045	15.0522	10.9751	29.1052	34.5568	47.2991	64.7975	31.0309	36.7814	75.1507	26.6009	26.7733	23.6077	46.9359	36.8839	40.5231	113.381	102.924	134.981	312.587	272.153	256.858	275.971	192.811	175.276	134.749	241.859	214.569	157.544	168.1	175.428	108.824	146.923	238.665
CsCp017	24.3928	12.8081	16.0752	8.02782	4.39003	7.51103	12.1416	20.1021	42.1574	8.09502	6.34163	18.4332	10.09	11.8992	18.4756	25.1851	27.4485	42.6559	100.423	102.924	128.914	315.282	246.398	254.246	199.107	275.711	233.701	166.045	280.984	188.749	200.606	224.133	220.028	106.69	187.734	194.114
CsCp018	28.2443	19.2122	20.8977	17.0591	12.0726	15.9609	24.2831	43.7516	49.1836	8.09502	12.6833	9.92556	29.3528	26.7733	17.4492	48.0807	44.6037	36.2575	192.207	172.766	103.131	432.951	321.089	282.108	369.505	269.191	246.152	166.914	374.348	256.414	240.517	278.012	301.3	155.767	148.089	252.455
CsCp019	1.92575	1.60102	0	1.00348	0	2.81664	0	3.54743	0.780692	0	0	1.41794	0.917274	0	1.02642	1.14478	1.71553	0	1.07982	6.43276	3.03327	10.7789	2.57558	6.96564	7.40862	11.1775	3.83117	10.4321	29.3432	21.3678	9.45263	8.62051	21.8046	11.7359	10.4945	22.2754
CsCp020	1.92575	1.60102	3.21504	0	2.19501	0	0	9.45981	4.68415	1.34917	19.0249	1.41794	12.8418	8.92442	11.2906	6.86867	18.8708	20.2615	7.55871	18.3793	16.683	41.319	22.3217	31.3454	42.5996	43.7784	19.1558	28.6884	20.4513	20.4775	36.7602	34.4821	39.6447	18.1373	50.1403	44.5508
CsCp021	0	0	0	0	0	0	0	0	0	0	0	0	0	0	0	0	0	0	0	0.918966	0	2.69472	1.71706	0.870705	0	3.72582	0	0	0	0	0	1.07756	0.991117	1.0669	4.66421	1.06073
CsCp022	0.641915	0.800509	0.80376	1.00348	2.19501	0.938879	1.86793	1.18248	3.12277	1.34917	0	1.41794	1.83455	6.94121	1.02642	14.8821	6.00435	5.33198	22.6761	0.918966	30.3327	7.18592	13.7364	6.09494	15.7433	17.6977	12.4513	20.8643	22.2297	10.6839	16.8047	3.23269	18.8312	34.1407	30.3174	32.8827
CsCp023	0.641915	0	0	0	0	0	10.2736	4.72991	0.780692	8.09502	2.53665	0	0	1.9832	1.02642	2.28956	0	2.13279	10.7982	11.0276	18.1996	28.7437	10.3023	9.57776	12.9651	27.0122	10.5357	11.3015	18.673	20.4775	19.9556	15.0859	20.8135	24.5387	22.155	13.7895
CsCp026	8.3449	14.4092	8.0376	2.00696	6.58504	0	9.33966	9.45981	17.9559	2.69834	0	0	58.7055	58.5045	80.0609	85.8584	29.164	116.237	155.494	152.548	141.047	621.582	492.795	634.744	291.714	257.082	245.195	339.045	346.783	309.834	311.937	387.923	290.397	300.865	419.779	579.161
CsCp027	31.4538	9.60611	15.2714	3.01043	0	3.75552	27.085	53.2115	37.4732	0	2.53665	8.50762	199.966	197.329	282.266	366.329	197.286	191.951	523.711	448.455	491.39	1398.56	1289.51	1378.33	973.307	873.705	791.136	730.25	969.215	876.972	1049.24	1040.93	1137.8	826.846	1222.02	1531.7
CsCp028	1.92575	6.40407	0.80376	0	0	0	0	4.72991	8.58762	0	0	0	1.83455	7.93282	9.23779	16.0269	3.43106	4.26559	32.3945	37.6776	19.7163	147.311	109.892	100.131	68.5297	93.1455	41.185	51.2914	75.581	64.1035	97.6772	85.1276	97.1295	77.8835	144.59	116.681
CsCp030	0	0	0	0	0	0	0	0	7.02623	0	0	0	0	0	0	0	0	0	0	0	0	3.59296	5.15117	0	5.55646	1.86291	1.91558	5.21607	1.77838	0.890326	0	1.07756	4.95559	2.1338	3.49816	0
CsCp031	1.28383	1.60102	0.80376	0	0	0	0	0	0	0	0	0	0	0.991602	0	0	1.71553	3.19919	14.0376	7.35173	0	8.08416	2.57558	12.1899	4.63039	1.86291	5.74675	8.69345	11.5594	17.8065	0	5.38782	0.991117	2.1338	4.66421	11.6681
CsCp032	10.2706	4.00254	3.21504	0	0	15.0221	3.73587	15.3722	23.4208	0	0	0	109.156	95.1938	98.5365	91.5823	36.8839	29.8591	80.9862	72.5983	119.814	129.346	113.326	128.864	280.601	225.412	196.347	86.0652	164.5	162.039	197.455	268.313	195.25	70.4153	107.277	163.353
CsCp033	59.0562	33.6214	58.6744	8.02782	17.5601	8.44991	77.5192	68.5837	78.8499	24.2851	22.8299	4.25381	401.766	420.439	563.505	394.949	312.226	203.682	979.393	855.557	1004.01	1219.81	1300.67	1240.75	2119.79	1807.02	1550.66	747.637	1219.97	867.178	1610.1	1546.3	1505.51	504.643	745.107	1046.94
CsCp034	51.3532	32.8209	80.376	12.0417	6.58504	29.1052	77.5192	92.2332	128.814	17.5392	21.5615	22.687	330.218	299.464	313.059	344.578	199.001	228.209	1443.71	1209.36	1025.25	1580.9	1644.08	1729.22	2417.99	2187.06	2119.59	987.576	1446.71	1193.04	1783.4	2077.54	1747.34	763.899	961.993	1323.8
CsCp035	28.8862	32.8209	32.9541	29.1009	50.4853	31.9219	29.8869	34.2918	65.5782	41.8243	27.9032	68.061	12.8418	17.8488	12.3171	46.9359	26.5907	7.46477	58.3101	73.5173	92.5148	143.718	109.033	120.157	187.994	145.307	168.571	110.407	99.5891	123.755	184.851	219.823	195.25	119.493	76.9595	119.863
CsCp036	1.28383	0	0	2.00696	0	0.938879	0	2.36495	0	0	0	0	0	1.9832	2.05284	5.7239	0.857764	0	12.9578	7.35173	0	23.3542	7.72675	0	8.33469	6.52019	16.2825	6.95476	10.6703	15.1355	9.45263	11.8532	8.92006	10.669	5.83026	7.42514
CsCp037	8.98681	1.60102	8.84136	0	0	1.87776	4.66983	14.1897	10.9297	2.69834	7.60995	0	2.75182	4.95801	7.18495	2.28956	1.71553	0	51.8312	77.1931	42.4658	89.824	58.3799	91.424	76.8644	89.4197	71.8344	52.1607	82.6945	48.968	92.4257	113.144	65.4137	50.1442	52.4724	38.1864
CsCp038	1.92575	1.60102	7.23384	0	0	6.57215	1.86793	2.36495	0	2.69834	2.53665	0	0.917274	0	1.02642	0	0	1.0664	4.31926	0	0	3.59296	0	0.870705	5.55646	8.3831	0	0	0	1.78065	0	0	0.991117	1.0669	6.99631	3.1822
CsCp039	19.8994	14.4092	10.4489	1.00348	1.09751	4.6944	6.53777	5.91238	10.149	1.34917	0	5.67175	0.917274	0.991602	0	6.86867	5.14659	4.26559	35.6339	90.0587	62.1821	141.922	66.1067	76.6221	71.3079	58.6817	61.2986	76.5024	136.935	51.6389	76.6713	102.369	107.041	32.0069	89.786	50.9152
CsCp040	3.85149	0	0.80376	1.00348	2.19501	0.938879	3.73587	0	6.24554	0	0	0	0	0	0	0	0	0	9.71835	11.9466	12.1331	8.08416	24.8973	32.2161	19.4476	14.9033	42.1428	26.0804	17.7838	24.9291	14.7041	20.4737	17.8401	24.5387	31.4834	19.0932
CsCp041	7.06107	9.60611	11.2526	0	8.78005	0	0	23.6495	19.5173	0	2.53665	0	22.0146	26.7733	24.6341	0	6.86212	2.13279	78.8266	39.5155	45.4991	88.0275	60.097	70.5271	59.2689	27.9437	94.8213	44.3366	89.808	63.2132	89.2748	126.075	60.4582	66.1477	92.1181	99.709
CsCp042	18.6155	3.20204	8.84136	0	2.19501	0	16.8114	18.9196	34.3505	4.04751	0	0	12.8418	26.7733	11.2906	17.1717	0	29.8591	36.7138	27.569	95.5481	74.5539	60.9555	118.416	117.612	88.4883	110.146	93.02	79.1378	43.626	100.828	78.6622	99.1117	75.7497	50.1403	106.073
CsCp043	3.20958	3.20204	0.80376	0	1.09751	3.75552	3.73587	0	7.02623	5.39668	0	2.83587	0	0	1.02642	0	0	3.19919	14.0376	34.0017	10.6165	16.1683	15.4535	7.83635	37.0431	24.2178	19.1558	5.21607	11.5594	16.0259	14.7041	19.3962	14.8668	10.669	32.6495	14.8503
CsCp044	111.693	24.0153	46.6181	4.01391	19.7551	6.57215	24.2831	44.9341	140.525	0	8.87828	5.67175	13.7591	26.7733	12.3171	13.7373	10.2932	30.9255	57.2303	182.874	154.697	131.143	139.082	114.933	185.215	228.207	224.123	139.095	184.062	160.259	198.505	144.394	170.472	135.496	121.269	177.143
CsCp045	3.85149	4.00254	0	0	2.19501	1.87776	5.6038	0	6.24554	2.69834	0	9.92556	0	0	0	2.28956	8.57764	2.13279	6.4789	8.27069	4.54991	13.4736	13.7364	22.6383	21.2998	6.52019	13.4091	10.4321	12.4486	33.8324	16.8047	16.1635	10.9023	5.33449	8.16237	7.42514
CsCp046	12.8383	10.4066	5.62632	1.00348	3.29252	1.87776	9.33966	7.09486	14.0525	0	0	1.41794	10.09	35.6977	27.7134	8.01345	13.7242	25.5935	41.033	101.086	50.049	28.7437	38.6338	93.1655	103.721	104.323	38.3117	28.6884	42.681	75.6777	129.186	102.369	81.2716	39.4752	45.476	65.7655
CsCp047	86.0166	48.0305	68.3196	27.0939	15.3651	26.2886	44.8304	59.1238	82.7534	13.4917	15.2199	12.7614	88.0583	123.95	132.408	76.7002	61.759	95.9757	181.409	199.416	203.229	223.662	225.793	215.935	333.388	298.066	300.746	206.035	201.846	162.93	373.904	353.441	361.758	142.964	181.904	187.75
CsCp048	61.6239	16.0102	45.0105	6.02087	0	4.6944	38.2926	59.1238	58.5519	1.34917	8.87828	2.83587	102.735	214.186	242.236	342.289	150.967	232.474	890.848	955.725	978.231	1218.91	1019.07	1145.85	2234.62	1756.72	1553.54	957.149	1171.06	1074.62	1344.37	1457.94	1661.11	827.913	813.905	808.279
CsCp049	22.467	8.00509	22.5053	26.0904	23.0476	26.2886	18.6793	22.4671	54.6485	0	11.4149	22.687	30.27	46.6053	36.9512	13.7373	56.6125	77.8469	80.9862	76.2742	118.298	123.059	145.95	153.244	201.885	156.485	133.133	69.5476	98.6999	85.4713	134.437	199.349	160.561	128.028	139.926	89.1016
CsCp050	2.56766	1.60102	2.41128	1.00348	3.29252	0.938879	4.66983	3.54743	0.780692	4.04751	0	1.41794	14.6764	26.7733	25.6605	4.57912	22.3019	7.46477	33.4743	15.6224	9.09982	57.4873	50.6532	45.2767	39.8213	36.3268	32.5649	25.211	32.0108	33.8324	55.6655	60.3436	51.5381	59.7463	27.9853	64.7047
CsCp051	19.8994	2.40153	7.23384	6.02087	3.29252	2.81664	1.86793	11.8248	2.34208	2.69834	2.53665	2.83587	16.5109	30.7397	17.4492	2.28956	3.43106	7.46477	38.8734	32.1638	57.6322	105.094	72.1164	40.0524	63.8993	62.4075	62.2564	79.1104	33.7892	38.284	56.7158	43.1026	94.1561	34.1407	37.3137	62.5833
CsCp052	23.7509	22.4142	23.309	10.0348	4.39003	23.472	10.2736	17.7372	18.7366	16.19	2.53665	8.50762	16.5109	23.7984	13.3435	19.4612	7.71988	15.9959	35.6339	46.8673	30.3327	70.0627	84.9943	94.9069	62.0472	80.1052	75.6655	75.633	109.37	79.2391	102.929	96.9808	52.5292	22.4049	64.1329	90.1624
CsCp053	7.06107	4.00254	17.6827	0	2.19501	4.6944	8.4057	2.36495	12.4911	0	1.26833	0	8.25546	21.8152	13.3435	19.4612	14.582	11.7304	38.8734	26.65	39.4326	35.9296	59.2384	53.9837	67.6036	41.9155	56.5097	25.211	32.0108	24.9291	43.062	67.8865	57.4848	27.7393	32.6495	43.4901
CsCp054	4.49341	1.60102	8.84136	2.00696	0	0.938879	6.53777	4.72991	3.90346	1.34917	0	0	7.33819	23.7984	18.4756	12.5926	26.5907	12.7968	87.4651	47.7862	84.9317	37.7261	40.3508	56.5958	66.6776	65.2019	65.1298	20.8643	52.4621	40.0647	50.414	72.1968	88.2094	59.7463	46.6421	58.3403
CsCp055	2.56766	6.40407	0	0	0	0.938879	0.933966	2.36495	5.46485	0	0	1.41794	19.2627	24.7901	23.6077	18.3165	13.7242	33.0583	46.4321	41.3535	78.8651	41.319	40.3508	57.4665	84.273	85.6939	86.2012	39.1205	78.2486	23.1485	89.2748	106.679	110.014	51.2111	51.3063	53.0367
CsCp056	0.641915	0.800509	0	0	0	0	0	0	0.780692	0	1.26833	0	28.4355	19.832	16.4227	18.3165	7.71988	8.53117	0	0	0	0	0	0	6.48254	0	1.91558	0	0	0	0	0	0	0	4.66421	0
CsCp057	0.641915	14.4092	4.82256	0	0	0.938879	3.73587	5.91238	5.46485	0	0	0	32.1046	16.8572	34.8983	19.4612	7.71988	8.53117	114.461	103.843	106.165	122.161	132.213	111.45	219.48	166.731	159.951	87.8039	87.1405	106.839	121.834	177.798	163.534	65.0808	88.62	123.045
CsCp058	0.641915	0	0	0	0	0	3.73587	0	0.780692	0	3.80498	0	5.50364	0.991602	2.05284	1.14478	8.57764	5.33198	32.3945	24.8121	34.8826	52.9961	74.6919	45.2767	100.016	59.6131	20.1136	40.8592	50.6837	59.6519	44.1123	37.7147	70.3693	40.5421	54.8045	50.9152
CsCp059	0.641915	0	0	0	0	0	0.933966	0	0.780692	0	0	0	0	0	0	0	0	0	24.8358	14.7035	7.58318	15.2701	20.6047	20.0262	16.6694	10.246	13.4091	4.34673	6.22432	10.6839	14.7041	7.54295	20.8135	13.8697	11.6605	6.3644
CsCp060	3.20958	0	0	0	0	0	0	4.72991	3.12277	0	0	0	7.33819	0	0	5.7239	1.71553	1.0664	39.9532	22.0552	51.5656	57.4873	46.3605	47.8888	37.9692	29.8066	22.0292	18.2563	15.1162	15.1355	26.2573	37.7147	21.8046	37.3414	20.9889	38.1864
CsCp061	0.641915	2.40153	1.60752	0	0	0	0.933966	4.72991	1.56138	0	0	2.83587	11.0073	8.92442	4.10569	8.01345	5.14659	3.19919	45.3523	26.65	47.0157	58.3856	65.2481	79.2342	50.9342	66.1333	40.2272	42.5979	26.6757	44.5163	44.1123	79.7397	52.5292	46.9435	83.9558	24.3969
CsCp063	0	0	0	0	0	0	0	0	0.780692	0	0	0	0	0	0	0	0	0	0	7.35173	0	18.863	8.58528	2.61212	8.33469	14.9033	9.57791	1.73869	8.89188	1.78065	16.8047	4.31026	0.991117	0	1.16605	2.12147
CsCp064	13.4802	0.800509	4.82256	0	5.48753	5.63327	12.1416	7.09486	13.2718	2.69834	0	2.83587	13.7591	5.94961	1.02642	4.57912	13.7242	3.19919	48.5917	126.817	139.531	150.904	124.487	125.382	177.807	163.005	92.9058	146.05	152.94	184.298	111.331	169.178	154.614	141.897	93.2842	103.952
CsCp065	14.7641	13.6086	9.64511	61.2121	92.1905	46.0051	17.7454	40.2042	28.1049	28.3326	41.8547	43.9561	15.5937	9.91602	14.3699	24.0404	25.7329	23.4607	107.982	99.2483	56.1156	91.6204	84.1357	89.6826	73.1601	134.13	87.159	59.9848	105.813	81.91	95.5766	94.8256	89.2006	85.3518	59.4687	98.6482
CsCp066	27.6024	41.6265	48.2256	89.3095	125.116	82.6214	56.972	75.6785	73.3851	103.886	104.003	160.227	1.83455	7.93282	3.07926	3.43434	0	1.0664	2.15963	0	7.58318	9.88064	4.29264	10.4485	0.926077	6.52019	8.62012	12.1708	10.6703	8.01294	14.7041	4.31026	6.93782	11.7359	1.16605	8.48587
CsCp067	59.0562	66.4422	43.403	52.1808	52.6803	19.7165	12.1416	75.6785	78.0692	47.2209	46.928	62.3892	15.5937	25.7817	15.3963	45.7912	25.7329	50.1206	96.1036	120.385	95.5481	167.971	157.111	156.727	224.111	190.948	178.149	127.794	155.608	180.736	178.55	171.333	198.223	112.024	96.7823	168.657
CsCp068	23.7509	46.4295	38.5805	12.0417	32.9252	27.2275	27.085	48.4815	74.1658	0	10.1466	18.4332	122.915	147.749	188.862	93.8719	84.9187	90.6437	611.176	460.402	476.224	615.294	560.619	620.813	1140	923.072	907.028	327.743	610.872	455.847	964.168	902.999	949.49	352.076	424.443	561.128
CsCp069	7.70298	7.20458	2.41128	4.01391	1.09751	5.63327	5.6038	7.09486	6.24554	1.34917	2.53665	2.83587	9.17274	8.92442	20.5284	6.86867	0	11.7304	36.7138	44.1104	54.5989	44.912	47.219	40.0524	106.499	44.7099	62.2564	20.8643	37.3459	33.8324	111.331	103.446	80.2805	26.6724	44.31	42.4293
CsCp070	3.85149	3.20204	6.43008	4.01391	4.39003	0	0	18.9196	22.6401	0	2.53665	2.83587	2.75182	18.8404	9.23779	5.7239	6.86212	17.0623	29.155	31.2448	33.366	53.8944	32.6241	29.604	85.1991	48.4357	60.3409	25.211	30.2324	23.1485	69.3193	75.4295	81.2716	28.8062	27.9853	30.7613
CsCp071	9.62873	1.60102	6.43008	0	16.4626	4.6944	3.73587	13.0072	20.298	13.4917	30.4398	7.08969	16.5109	8.92442	16.4227	5.7239	8.57764	11.7304	41.033	68.0035	40.9492	61.0803	68.6822	68.7857	167.62	99.6657	110.146	33.9045	40.0135	57.8712	79.8222	121.765	93.165	49.0773	46.6421	51.9759
CsCp072	42.3664	33.6214	17.6827	26.0904	40.6077	30.0441	26.1511	30.7444	30.447	18.8884	40.5864	51.0457	13.7591	13.8824	13.3435	19.4612	25.7329	12.7968	134.977	163.576	224.462	264.082	189.735	340.446	423.217	397.731	381.201	239.939	237.413	207.446	427.469	378.225	451.95	240.052	297.343	216.39
CsCp073	79.5975	61.6392	60.282	86.2991	133.896	97.6434	55.104	112.335	85.0955	74.2043	82.4411	121.943	355.902	303.43	404.41	305.656	252.183	287.927	390.893	283.042	326.077	438.341	454.161	482.371	482.486	597.063	399.399	322.527	473.048	359.692	799.272	714.425	846.414	439.562	479.248	473.087
CsCp074	224.67	290.585	335.168	249.866	375.347	292.93	304.473	281.429	281.049	314.357	285.373	388.515	138.508	91.2274	105.721	148.821	146.678	123.702	164.132	202.173	232.045	356.601	248.115	305.618	259.302	308.312	258.604	229.507	192.954	213.678	389.658	420.25	337.971	193.109	279.853	308.673
CsCp075	127.741	200.127	225.856	257.894	288.644	158.671	165.312	210.481	173.314	182.138	235.908	279.334	122.915	113.043	104.695	127.07	126.949	100.241	141.456	113.952	112.231	194.918	166.554	128.864	137.059	145.307	132.175	76.5024	120.04	130.878	210.058	217.668	232.913	137.63	127.1	175.021
CsCp076	53.279	92.859	95.6474	93.3234	99.8731	49.7606	63.5097	54.3939	67.1395	68.8077	98.9294	161.645	12.8418	15.8656	13.3435	18.3165	36.8839	5.33198	39.9532	21.1362	24.2662	81.7398	51.5117	60.0787	61.1211	49.3671	29.6915	20.8643	17.7838	40.955	47.2632	75.4295	31.7158	46.9435	32.6495	31.822
CsCp077	87.9424	114.473	126.994	159.553	209.624	142.71	81.2551	70.9486	110.858	134.917	98.9294	92.1659	2.75182	6.94121	15.3963	29.7643	18.8708	19.1951	32.3945	67.0845	45.4991	58.3856	66.9652	94.0362	105.573	52.1615	68.0032	51.2914	50.6837	76.5681	53.5649	108.834	72.3516	57.6125	43.1439	73.1906
CsCp078	63.5496	78.4499	86.806	77.2678	143.773	83.5602	53.2361	93.4157	70.2623	70.1568	117.954	182.914	2.75182	2.97481	3.07926	0	0.857764	0	32.3945	34.0017	24.2662	38.6243	21.4632	48.7595	44.4517	62.4075	35.4383	33.9045	37.3459	19.5872	28.3579	63.5763	68.3871	16.0035	32.6495	53.0367
CsCp079	1025.14	1594.61	1350.32	1680.83	1994.17	1760.4	847.108	964.901	1032.86	1208.86	1587.94	2682.74	89.8928	77.345	44.1361	57.239	105.505	74.6477	207.325	210.443	222.946	260.489	375.177	345.67	273.193	281.3	289.253	199.08	209.848	248.401	349.747	400.854	369.687	163.235	366.14	313.977
CsCp080	228.522	301.792	275.69	296.026	514.731	439.395	222.284	218.758	205.322	254.993	224.494	345.977	6.42092	1.9832	2.05284	8.01345	0	13.8632	42.1128	69.8414	36.3993	97.9081	45.502	110.58	125.02	96.8714	76.6233	21.7336	58.6864	43.626	134.437	231.676	127.854	69.3484	58.3026	89.1016
CsCp081	217.609	239.352	241.932	261.908	458.758	362.407	183.057	277.882	227.181	244.2	223.225	273.662	33.9391	33.7145	39.004	81.2793	76.341	20.2615	53.9908	23.8931	56.1156	49.4032	44.6435	67.915	62.9732	71.7221	62.2564	24.3417	24.8973	56.0906	112.381	73.2744	60.4582	6.40139	50.1403	63.644
CsCp082	62.9077	57.6366	69.9271	68.2365	99.8731	125.81	41.0945	49.664	63.2361	58.0143	62.1479	116.271	0	0.991602	1.02642	4.57912	7.71988	0	2.15963	5.5138	1.51664	15.2701	11.1609	14.802	17.5955	10.246	9.57791	12.1708	9.78107	9.79359	4.20117	21.5513	1.98223	6.40139	9.32842	6.3644
CsCp083	59.6981	60.8387	76.3572	152.529	129.506	115.482	76.5853	96.9631	86.6568	86.3469	140.784	129.032	22.9318	15.8656	10.2642	16.0269	22.3019	18.1287	36.7138	33.0828	21.2329	77.2486	36.9167	49.6302	45.3778	50.2986	62.2564	27.8191	32.0108	44.5163	39.9111	57.1109	69.3782	52.278	44.31	32.8827
CsCp084	2.56766	3.20204	3.21504	0	3.29252	3.75552	2.8019	5.91238	3.12277	0	2.53665	5.67175	0	0	0	0	0	0	0	0.918966	0	1.79648	0	0	4.63039	0	1.91558	0	12.4486	1.78065	0	0	1.98223	0	1.16605	0
CsCp086	6.41915	6.40407	7.23384	12.0417	7.68254	1.87776	11.2076	4.72991	6.24554	1.34917	1.26833	2.83587	0.917274	8.92442	3.07926	3.43434	3.43106	5.33198	4.31926	4.59483	10.6165	31.4384	20.6047	20.8969	16.6694	14.9033	23.9448	13.9095	21.3405	5.34196	23.1064	4.31026	17.8401	22.4049	10.4945	6.3644
CsCp088	10.2706	15.2097	32.9541	20.0696	20.8526	15.0221	22.4152	35.4743	46.0608	20.2375	32.9765	32.6126	4.58637	0.991602	2.05284	0	0.857764	4.26559	8.63853	9.18966	16.683	37.7261	17.1706	6.96564	26.8562	41.9155	23.9448	12.1708	3.55675	5.34196	22.0561	22.6288	25.7691	10.669	16.3247	31.822
CsCp089	44.9341	60.8387	77.1609	118.41	161.333	71.3548	64.4437	70.9486	59.3326	180.789	150.931	161.645	0	1.9832	1.02642	0	0	0	2.15963	13.7845	3.03327	0	0	1.74141	0.926077	1.86291	3.83117	1.73869	5.33513	4.45163	4.20117	4.31026	20.8135	2.1338	0	0
CsCp092	177.169	67.2427	161.556	66.2295	15.3651	15.9609	125.152	231.765	520.722	59.3635	43.1231	17.0152	133.922	191.379	230.945	1145.92	325.093	327.384	1627.28	2300.17	1786.6	4144.48	3675.36	5347	5619.44	3508.79	2900.19	4129.39	4015.57	3670.82	2818.98	3629.24	5406.55	3496.22	3376.89	3428.29
CsCp093	87.3005	24.0153	69.9271	0	2.19501	0	40.1606	56.7589	149.112	2.69834	2.53665	2.83587	1.83455	13.8824	3.07926	34.3434	16.2975	15.9959	335.823	390.561	336.693	442.832	504.814	599.916	765.866	750.753	810.291	284.276	364.567	446.944	655.382	907.309	727.48	321.136	446.598	533.549
CsCp094	16.0479	16.0102	19.2902	0	0	7.51103	5.6038	21.2846	50.745	2.69834	2.53665	14.1794	2.75182	6.94121	5.13211	21.7508	3.43106	12.7968	90.7046	114.871	51.5656	160.785	209.481	165.434	202.811	285.025	283.506	116.492	140.492	110.4	269.925	258.615	288.415	178.172	165.579	137.895
CsCp095	466.672	200.928	304.625	136.473	83.4105	80.7436	336.228	465.896	697.158	144.361	102.734	104.927	459.554	612.81	805.741	2320.47	652.759	888.308	2442.54	2511.53	2476.67	2586.93	2540.38	5551.62	9931.25	4181.3	2750.78	2087.3	2372.35	2589.07	4108.74	5314.55	9150	2789.94	3292.93	2449.23
CsCp096	0	0	0	0	0	0	0	0	0.780692	0	0	0	0	0	1.02642	0	0	0	0	0	0	0	0	0	0	0	0	0	0	0	3.15088	2.15513	0	0	0	0
CsCp097	0.641915	0.800509	0	0	0	0	3.73587	0	3.90346	0	0	0	0	0	0	0	0	0	0	3.67586	0	4.4912	13.7364	2.61212	1.85215	3.72582	0	0	8.0027	5.34196	6.30175	5.38782	17.8401	5.33449	19.8229	3.1822
CsCp098	0	0	0	0	0	0	0.933966	0	0	0	0	0	0	0	0	0	0	0	0	0	0	1.79648	0	0	1.85215	0.931455	9.57791	0	0	3.56131	0	0	0	0	0	1.06073
CsCp100	2.56766	2.40153	3.21504	4.01391	7.68254	1.87776	1.86793	7.09486	0	2.69834	0	7.08969	3.66909	0.991602	3.07926	3.43434	5.14659	0	2.15963	0.918966	6.06655	3.59296	0	2.61212	2.77823	0	0	0	0	3.56131	0	3.23269	1.98223	1.0669	2.3321	0
CsCp102	14.1221	7.20458	11.2526	2.00696	3.29252	3.75552	12.1416	5.91238	20.298	2.69834	3.80498	0	12.8418	16.8572	20.5284	21.7508	36.0261	18.1287	35.6339	75.3552	65.2154	46.7085	64.3896	80.1049	69.4558	50.2986	84.2856	39.9899	54.2405	66.7745	97.6772	79.7397	102.085	52.278	43.1439	75.3121
CsCp103	4.49341	4.00254	0	0	1.09751	3.75552	4.66983	2.36495	5.46485	2.69834	0	0	0	0.991602	0	0	0	0	50.7514	95.5725	47.0157	114.076	58.3799	43.5353	54.6386	66.1333	33.5227	68.6783	49.7945	62.3229	97.6772	91.5929	152.632	100.288	109.609	81.6765
CsCp104	26.9604	19.2122	4.82256	4.01391	3.29252	6.57215	3.73587	27.197	12.4911	5.39668	24.0982	14.1794	58.7055	25.7817	48.2418	30.909	54.0392	21.3279	74.5073	67.0845	66.732	56.5891	66.1067	53.9837	97.2381	75.4479	62.2564	26.0804	88.0296	44.5163	106.08	143.316	126.863	55.4787	36.1476	71.0692
CsCp105	5.13532	24.8158	13.6639	3.01043	18.6576	0	9.33966	5.91238	25.7628	12.1425	0	8.50762	12.8418	21.8152	21.5549	10.303	17.1553	14.9295	53.9908	114.871	89.4816	128.448	116.76	99.2604	176.881	170.456	158.993	59.1155	95.1432	63.2132	141.789	80.8173	106.05	74.6829	80.4576	72.1299
CsCp106	11.5545	4.00254	20.8977	0	9.87756	11.2665	21.4812	14.1897	16.3945	14.8409	12.6833	12.7614	32.1046	14.874	21.5549	25.1851	19.7286	30.9255	41.033	66.1656	45.4991	89.824	44.6435	55.7251	167.62	55.8873	47.8896	104.321	67.5783	73.8971	43.062	73.2744	104.067	87.4856	81.6237	91.2231
CsCp107	6.41915	8.8056	12.0564	12.0417	13.1701	6.57215	17.7454	48.4815	23.4208	18.8884	19.0249	26.9408	13.7591	12.8908	15.3963	18.3165	20.5863	31.9919	41.033	45.9483	48.5324	41.319	50.6532	20.8969	60.195	31.6695	26.8182	44.3366	36.4567	29.3808	56.7158	47.4128	70.3693	17.0704	30.3174	36.0649
CsCp108	19.2575	30.4193	30.5429	29.1009	40.6077	4.6944	30.8209	29.5619	33.5698	35.0784	29.1715	8.50762	16.5109	14.874	16.4227	49.2255	39.4572	30.9255	46.4321	37.6776	16.683	51.1997	40.3508	100.131	85.1991	100.597	37.3539	46.0753	65.7999	73.0068	46.2129	79.7397	86.2272	23.4718	54.8045	54.0974
CsCp109	32.7377	45.629	47.4218	70.2434	105.361	47.8828	51.3682	83.9559	85.0955	125.473	120.491	127.614	31.1873	37.6809	32.8455	42.3568	26.5907	17.0623	42.1128	92.8156	57.6322	79.0451	97.8722	48.7595	111.129	69.8592	66.0876	22.603	96.9215	71.2261	45.1626	66.809	107.041	37.3414	46.6421	32.8827
CsCp110	206.697	243.355	284.531	428.485	527.901	263.825	265.246	314.539	338.82	469.511	389.376	575.683	90.8101	69.4121	100.589	113.333	108.078	78.9133	141.456	193.902	221.429	415.885	288.465	257.729	274.119	246.836	268.182	134.749	250.751	179.846	249.97	238.142	286.433	194.175	197.063	200.479
CsCp111	317.106	364.231	417.955	677.347	721.062	601.821	469.785	601.881	573.028	1028.07	689.969	928.749	99.0655	130.891	106.748	113.333	105.505	42.6559	158.733	108.438	181.996	317.079	175.998	171.529	217.628	170.456	177.191	149.527	153.83	154.026	159.644	259.693	181.374	146.165	104.945	160.171
CsCp112	66.1173	115.273	135.032	157.546	239.256	219.698	97.1325	112.335	87.4375	186.185	157.272	287.841	1.83455	0	1.02642	1.14478	0	3.19919	10.7982	8.27069	0	30.5401	25.7558	33.0868	24.078	40.0526	17.2402	6.95476	16.0054	13.3549	18.9053	42.025	3.96447	9.60208	6.99631	14.8503
CsCp113	2608.74	3255.67	3123.41	3589.44	4934.39	4627.73	2803.77	4058.26	3195.37	4593.92	3934.34	6054.59	86.2237	65.4457	130.356	122.491	175.842	186.619	275.353	231.579	338.21	623.378	369.167	384.852	385.248	505.78	393.652	269.497	336.113	436.26	405.413	396.544	372.66	247.52	295.011	369.135
CsCp114	3.20958	0	1.60752	0	0	0	0	0	1.56138	1.34917	5.0733	0	0	0	0	0	1.71553	0	2.15963	3.67586	9.09982	19.7613	11.1609	2.61212	7.40862	13.0404	7.66233	13.9095	8.0027	11.5742	4.20117	9.69808	3.96447	8.53518	1.16605	12.7288
CsCp117	4.49341	0	0	1.00348	0	0	0	1.18248	0.780692	0	0	0	0	0	1.02642	0	0	0	0	0	0	0	0	0	0	0	0	0	0	7.12261	0	0	0	3.20069	0	2.12147
CsCp118	256.124	127.281	217.015	87.3026	91.093	64.7827	214.812	288.524	513.696	102.537	64.6846	103.509	247.664	292.523	382.855	1112.73	331.955	463.882	66.9486	113.033	71.2819	54.7926	82.4187	144.537	384.322	137.855	61.2986	66.0702	58.6864	61.4325	154.393	170.255	355.811	67.2146	82.7897	59.4011
CsCp119	64.1915	24.0153	29.7391	2.00696	0	3.75552	29.8869	41.3867	75.7272	0	7.60995	0	2.75182	10.9076	8.21137	21.7508	7.71988	20.2615	89.6247	128.655	125.881	218.272	115.043	214.193	222.259	234.727	232.743	141.703	144.049	105.949	239.467	266.158	267.602	145.098	151.587	200.479
CsCp120	28.8862	16.8107	10.4489	1.00348	0	3.75552	15.8774	33.1094	98.3672	1.34917	5.0733	0	0.917274	4.95801	2.05284	19.4612	5.14659	6.39838	12.9578	32.1638	47.0157	79.0451	36.9167	40.0524	74.0862	92.2141	87.159	39.9899	19.5621	33.8324	99.7778	78.6622	93.165	39.4752	46.6421	62.5833
CsCp121	198.994	63.2402	143.069	53.1843	35.1202	9.38879	151.303	260.145	528.529	31.0309	34.2448	36.8664	30.27	54.5381	61.5853	289.629	94.3541	68.2494	56.1504	136.007	77.3485	232.644	187.159	331.739	339.87	176.977	164.74	266.02	204.513	156.697	136.538	122.842	298.326	169.637	204.059	126.227
CsCp124	8.3449	8.8056	4.82256	6.02087	8.78005	7.51103	14.9435	8.27734	7.80692	18.8884	15.2199	26.9408	0	1.9832	0	0	0	0	4.31926	3.67586	3.03327	1.79648	0	0.870705	2.77823	0.931455	1.91558	0.869345	0.889188	2.67098	2.10058	12.9308	3.96447	2.1338	1.16605	1.06073
CsCp125	10.9126	1.60102	0	6.02087	3.29252	0.938879	15.8774	20.1021	11.7104	0	0	1.41794	4.58637	2.97481	1.02642	0	0.857764	1.0664	2.15963	0	3.03327	5.38944	6.86822	5.22423	5.55646	6.52019	1.91558	3.47738	1.77838	3.56131	5.25146	10.7756	6.93782	3.20069	1.16605	6.3644
CsCp127	5.13532	6.40407	3.21504	0	0	3.75552	1.86793	1.18248	10.149	0	0	2.83587	5.50364	11.8992	9.23779	3.43434	4.28882	6.39838	33.4743	29.4069	0	67.368	13.7364	31.3454	29.6345	1.86291	8.62012	19.9949	29.3432	12.4646	8.40234	21.5513	7.92894	7.46829	8.16237	12.7288
CsCp129	1.28383	0	0	1.00348	1.09751	0	0	2.36495	3.12277	5.39668	2.53665	0	0	0.991602	1.02642	0	0.857764	2.13279	0	0	0	0.89824	0.858528	0	1.85215	0	0	0	0	0	0	0	0	2.1338	0	0
CsCp130	14.1221	20.0127	13.6639	16.0556	73.5329	16.8998	11.2076	31.9269	35.1312	66.1093	8.87828	35.4484	18.3455	16.8572	5.13211	12.5926	21.4441	7.46477	31.3147	68.0035	72.7986	38.6243	54.0873	55.7251	70.3819	67.0648	60.3409	53.8994	43.5702	63.2132	98.7275	78.6622	101.094	76.8166	58.3026	44.5508
CsCp131	87.9424	123.278	157.537	216.751	486.195	225.331	105.538	150.175	95.2445	300.865	324.691	442.396	1.83455	5.94961	1.02642	3.43434	0	1.0664	0	0	3.03327	0	0	0	0	0	0.957791	0.869345	0	0	1.05029	0	1.98223	7.46829	3.49816	1.06073
CsCp132	43.6502	25.6163	28.9353	2.00696	9.87756	1.87776	53.2361	36.6568	49.9643	1.34917	10.1466	12.7614	103.652	73.3786	70.8231	80.1345	112.367	100.241	363.898	249.04	216.879	370.075	351.138	357.86	431.552	317.626	287.337	203.427	362.789	378.389	340.295	377.147	431.136	262.457	242.539	335.192
CSIAA2	6746.53	8776.78	7990.17	9473.83	9237.71	6783.4	8079.74	8327	6825.59	12819.8	11128.3	13433.5	57223.2	64660.4	66661	31077.3	26957.8	28011	24953.5	24417.8	25256.6	16520.4	16346.4	15615.2	28245.4	27066.2	28616.9	18077.2	17382.7	18134.2	24562.1	23483.4	24162.4	16031.2	15185.5	13562.5
CSP0	10562.1	8466.18	7377.71	10220.4	8505.67	14749.8	9292.03	8125.98	10163.8	6273.64	7242.14	6233.25	35333.4	37143.4	30278.4	51431.5	49529.9	49422.1	17449.8	17571.6	18439.3	23848.3	25667.4	25898.3	15974.8	15604.7	17650.2	27067.1	22995.3	24163.5	14500.3	13877.9	15331.6	33917.8	33358.4	27220.5
CSPHR	51.3532	70.4448	77.9647	54.1878	51.5828	112.665	42.9625	105.24	45.2802	74.2043	58.343	85.0762	2443.62	2231.1	2143.17	2970.7	3148.85	3194.92	1308.74	1152.38	1211.79	809.314	958.117	1001.31	1255.76	1269.57	1290.14	855.436	764.702	786.158	2522.8	2449.3	2318.22	1415.77	1350.29	1338.65
CSPIN5	595.697	178.513	242.735	91.3165	94.3856	471.317	396.936	275.517	348.189	157.853	119.223	109.181	13.7591	0	4.10569	26.3299	18.0131	74.6477	73.4275	121.304	48.5324	217.374	153.677	141.925	29.6345	29.8066	27.7759	93.02	83.5837	101.497	42.0117	21.5513	76.316	132.295	322.997	340.495
CSPIN6	387.075	380.242	348.028	27.0939	26.3402	145.526	482.861	319.269	497.301	43.1734	36.7814	51.0457	6859.37	8114.28	6143.13	503.703	366.265	521.468	805.543	718.631	768.935	285.64	263.568	202.874	704.745	807.572	727.921	282.537	256.975	287.575	667.986	971.963	830.556	197.376	229.712	204.722
CSPK3	702.255	357.827	429.208	1077.74	1015.19	1106	1180.53	487.18	1231.93	2301.68	2709.14	2468.63	561.371	438.288	801.635	959.325	852.618	758.208	926.482	931.832	1152.64	394.327	370.026	286.462	751.049	583.091	776.769	375.557	343.227	383.731	2509.15	2547.36	2813.78	577.192	532.886	540.974
CSTFL1B	2576.65	2117.35	3374.99	467.621	274.377	331.424	5556.17	4800.86	2259.32	686.727	2066.1	497.696	245.829	1634.16	598.404	9506.24	17109.8	19556.6	161.972	220.552	250.245	3001.92	3996.45	3342.64	354.688	276.642	301.704	9701.03	6747.16	9311.92	122.884	128.23	115.961	923.934	915.351	658.716
CSTFL1LC2	3.85149	3.20204	1.60752	0	0	1.87776	10.2736	8.27734	4.68415	0	0	2.83587	43.1119	50.5717	30.7926	0	0	0	12.9578	18.3793	6.06655	8.9824	12.0194	15.6727	31.4866	29.8066	25.8604	17.3869	3.55675	1.78065	2.10058	2.15513	0	2.1338	0	0
CTR1	1502.72	1258.4	1296.46	1548.37	1657.23	1101.31	1413.09	1246.33	1554.36	1438.21	1234.08	1199.57	3998.4	3692.73	4008.18	5019.86	5183.47	4449.01	1942.59	1785.55	1894.28	2546.51	2319.74	2424.91	1948.47	1935.56	1928.03	2005.58	2466.61	2158.15	2108.99	2424.52	2341.02	2891.29	2588.64	3117.5
CUM26	0	3.20204	0	2.00696	0	0	0	0	3.12277	0	0	0	55.0364	63.4625	99.5629	21.7508	52.3236	65.0502	14.0376	12.8655	37.9159	6.28768	12.0194	10.4485	22.2259	40.984	33.5227	27.8191	58.6864	42.7357	4.20117	6.46538	16.849	2.1338	0	6.3644
CUPG1	263.185	217.738	248.362	733.542	1359.81	504.178	298.869	209.298	170.191	953.863	1090.76	870.613	3385.66	4811.25	3347.16	1195.15	1953.13	2531.63	157.653	147.035	241.145	304.503	310.787	236.832	661.219	591.474	560.308	353.824	553.964	388.182	113.432	99.1359	83.2539	91.7532	87.4539	137.895
CusaM_p01	54.5628	52.8336	61.0857	394.367	316.082	181.204	53.2361	88.6858	82.7534	319.753	253.665	361.574	234.822	176.505	305.874	266.734	161.26	233.541	188.968	150.71	171.38	135.634	168.271	316.066	230.593	95.0085	75.6655	144.311	166.278	198.543	235.265	238.142	219.037	176.038	226.214	168.657
CusaM_p02	79.5975	72.0458	96.4511	78.2713	142.676	118.299	70.9815	86.3208	106.955	261.739	172.492	235.378	36.6909	19.832	51.3211	65.2524	59.1857	49.0542	4.31926	1.83793	12.1331	29.6419	8.58528	11.3192	31.4866	15.8347	1.91558	39.1205	1.77838	35.6131	23.1064	17.241	19.8223	30.94	20.9889	25.4576
CusaM_p03	683.64	611.589	807.778	980.398	939.465	937.001	566.918	778.07	633.922	1148.14	875.144	1225.1	907.184	951.938	1275.84	1003.97	906.657	925.632	235.4	310.611	301.811	448.222	484.21	519.811	324.127	266.396	202.094	468.577	540.627	495.912	287.78	507.533	331.033	871.656	1087.93	655.533
CusaM_p04	1035.41	753.279	1048.91	1770.13	1663.82	1486.25	626.692	912.872	809.578	1964.39	1614.58	1817.8	977.814	1028.29	1076.72	944.443	956.407	918.167	166.292	341.855	435.275	438.341	463.605	498.043	216.702	333.461	176.234	361.648	532.624	457.628	283.579	392.233	261.655	484.372	549.211	526.124
CusaM_p06	3.85149	0	3.21504	8.02782	5.48753	1.87776	7.47173	2.36495	10.149	2.69834	0	15.5973	2.75182	2.97481	2.05284	11.4478	6.00435	3.19919	6.4789	0.918966	0	0	0	13.9313	0	0	0	1.73869	2.66757	2.67098	2.10058	8.62051	0	0	8.16237	0
CusaM_p07	45.576	49.6315	54.6557	216.751	277.669	160.548	38.2926	54.3939	77.2885	304.912	177.566	480.681	94.4792	108.085	140.62	104.175	95.2119	77.8469	68.0284	54.219	56.1156	80.8416	30.907	118.416	114.834	72.6535	43.1006	16.5176	44.4594	75.6777	85.0737	103.446	94.1561	26.6724	54.8045	43.4901
CusaM_p08	14.7641	3.20204	11.2526	37.1287	66.9479	20.6553	5.6038	7.09486	11.7104	62.0618	27.9032	68.061	64.2092	25.7817	59.5325	33.1986	63.4746	20.2615	19.4367	25.731	24.2662	49.4032	13.7364	47.8888	119.464	24.2178	5.74675	39.9899	45.3486	26.7098	21.0058	47.4128	43.6092	44.8097	22.155	53.0367
CusaM_p09	3.85149	3.20204	4.82256	46.16	44.9978	9.38879	3.73587	10.6423	6.24554	60.7126	35.5131	58.1354	2.75182	5.94961	10.2642	11.4478	12.8665	6.39838	3.23945	3.67586	0	7.18592	10.3023	9.57776	6.48254	7.45164	0	0	1.77838	5.34196	2.10058	6.46538	3.96447	6.40139	0	10.6073
CusaM_p10	7.06107	0.800509	0.80376	3.01043	4.39003	13.1443	4.66983	7.09486	15.6138	24.2851	20.2932	11.3435	14.6764	15.8656	7.18495	13.7373	4.28882	17.0623	6.4789	0	3.03327	0	1.71706	10.4485	4.63039	1.86291	0	11.3015	7.11351	3.56131	3.15088	0	12.8845	19.2042	16.3247	6.3644
CusaM_p11	1995.07	2053.31	2404.85	1805.26	2023.8	1945.36	1452.32	2376.78	1699.57	2355.65	2583.58	2637.36	1369.49	1495.34	1475.99	1703.43	2018.32	1570.8	667.326	730.578	878.133	1169.51	1248.3	1154.56	776.979	681.825	590.957	934.546	1067.03	1110.24	1035.59	1309.24	789.921	1090.37	1358.45	1147.71
CusaM_p12	13.4802	14.4092	11.2526	47.1635	65.8504	21.5942	14.0095	28.3794	17.1752	64.7601	21.5615	87.9121	33.0218	26.7733	33.8719	19.4612	15.4398	24.5271	28.0752	11.9466	12.1331	17.9648	3.43411	9.57776	27.7823	17.6977	7.66233	8.69345	1.77838	7.12261	27.3076	32.3269	25.7691	0	9.32842	9.5466
CusaM_p13	10.9126	9.60611	6.43008	58.2017	75.7279	39.4329	18.6793	16.5547	24.2015	53.9668	79.9045	106.345	55.9537	21.8152	39.004	49.2255	35.1683	28.7927	6.4789	12.8655	6.06655	27.8454	14.595	20.8969	24.078	3.72582	9.57791	6.95476	4.44594	26.7098	48.3134	23.7064	34.6891	5.33449	18.6568	33.9435
CusaM_p14	17.9736	15.2097	18.4865	94.3269	159.138	89.1935	16.8114	46.1166	24.2015	148.409	90.0511	158.809	32.1046	67.4289	42.0833	35.4881	31.7373	11.7304	20.5165	19.2983	12.1331	1.79648	2.57558	6.96564	25.0041	1.86291	24.9026	29.5577	12.4486	4.45163	18.9053	6.46538	13.8756	0	4.66421	6.3644
CusaM_p15	5.77724	19.2122	6.43008	31.1078	20.8526	15.9609	0	3.54743	8.58762	67.4585	32.9765	36.8664	39.4428	21.8152	37.9776	57.239	24.0174	25.5935	7.55871	3.67586	9.09982	0.89824	5.15117	23.509	16.6694	9.31455	9.57791	1.73869	18.673	7.12261	10.5029	0	7.92894	6.40139	8.16237	4.24293
CusaM_p16	237.509	248.958	292.568	239.831	280.962	269.458	138.227	295.619	249.822	376.418	346.253	358.738	329.301	271.699	465.995	298.787	455.473	416.961	104.742	212.281	92.5148	183.241	231.803	217.676	96.312	178.839	115.893	106.06	196.511	105.059	155.443	312.494	117.943	166.436	180.738	207.904
CusaM_p17	50.7113	26.4168	55.4594	110.383	149.261	81.6825	24.2831	62.6713	42.9381	329.197	138.247	181.496	65.1264	29.7481	34.8983	19.4612	31.7373	15.9959	9.71835	12.8655	3.03327	10.7789	10.3023	23.509	33.3388	18.6291	6.70454	14.7789	12.4486	30.2711	12.6035	36.6372	22.7957	12.8028	6.99631	16.9717
CusaM_p18	17.3317	11.2071	12.0564	97.3373	62.5579	34.7385	18.6793	42.5692	7.80692	106.584	71.0262	86.4942	10.09	16.8572	8.21137	25.1851	9.43541	17.0623	8.63853	2.7569	13.6497	21.5577	14.595	43.5353	29.6345	0	6.70454	19.9949	7.11351	8.90326	29.4082	20.4737	8.92006	17.0704	24.4871	16.9717
CusaM_p19	0	2.40153	4.82256	14.0487	36.2177	18.7776	8.4057	4.72991	8.58762	32.3801	17.7566	18.4332	8.25546	7.93282	2.05284	0	6.86212	9.59757	3.23945	1.83793	0	4.4912	13.7364	6.96564	3.70431	4.65728	0	0	14.227	1.78065	8.40234	11.8532	0.991117	2.1338	1.16605	5.30367
CusaM_p20	1063.01	590.775	745.889	607.104	663.991	946.39	745.305	796.989	955.567	1059.1	930.951	1205.25	1330.96	1265.28	1622.77	1471.04	1361.27	1063.2	494.556	542.19	711.303	902.731	972.712	1158.91	680.667	504.849	421.428	994.531	974.55	914.365	548.253	725.201	503.488	1102.11	1456.4	1165.75
CusaM_p21	3.85149	0	0	7.02434	2.19501	0	1.86793	0	2.34208	1.34917	0	1.41794	4.58637	0	6.15853	12.5926	2.57329	0	2.15963	4.59483	0	0	0	5.22423	1.85215	1.86291	0	0	0	0	0	3.23269	0	2.1338	3.49816	0
CusaM_p23	179.736	140.89	155.929	228.793	183.284	362.407	129.821	158.452	219.375	442.528	324.691	431.053	163.275	204.27	315.111	344.578	311.368	183.42	45.3523	59.7328	36.3993	60.1821	169.13	108.838	83.3469	58.6817	32.5649	97.3667	144.938	105.059	56.7158	19.3962	20.8135	224.049	156.251	95.466
CusaM_p24	0	1.60102	4.82256	2.00696	9.87756	19.7165	3.73587	7.09486	3.12277	14.8409	7.60995	1.41794	0	0.991602	6.15853	2.28956	0	0	6.4789	0	13.6497	5.38944	1.71706	6.09494	1.85215	0	0	1.73869	0	0	0	0	5.9467	5.33449	0	0
CusaM_p25	236.867	464.295	301.41	686.379	1153.48	871.28	175.586	251.868	188.147	959.26	509.867	1400.92	22.9318	13.8824	49.2682	32.0538	38.5994	21.3279	23.756	27.569	15.1664	5.38944	18.0291	27.8626	15.7433	19.5606	3.83117	32.1658	5.33513	40.0647	58.8164	59.266	36.6713	40.5421	16.3247	19.0932
CusaM_p26	19.8994	10.4066	49.8331	24.0835	54.8753	52.5772	15.8774	54.3939	33.5698	130.869	60.8796	167.317	1.83455	17.8488	7.18495	13.7373	0	6.39838	6.4789	0	9.09982	7.18592	17.1706	7.83635	12.039	2.79437	3.83117	3.47738	0	0	4.20117	5.38782	2.97335	5.33449	13.9926	19.0932
CusaM_p27	26.9604	21.6137	24.1128	193.671	271.084	140.832	27.085	72.1311	69.4816	294.119	158.541	337.469	88.0583	69.4121	136.514	57.239	71.1944	50.1206	32.3945	48.7052	48.5324	36.8278	65.2481	36.5696	68.5297	40.984	19.1558	46.0753	49.7945	37.3937	51.4643	88.3603	128.845	65.0808	38.4797	46.6723
CusaM_p28	22.467	21.6137	19.2902	50.1739	62.5579	36.6163	26.1511	15.3722	28.1049	75.5535	64.6846	107.763	139.426	116.017	95.4572	148.821	119.229	76.7805	96.1036	89.1397	86.4483	65.5715	78.1261	140.184	135.207	92.2141	107.273	94.7586	60.4648	81.0197	176.449	223.056	111.996	53.3449	87.4539	106.073
CusaM_p30	45.576	37.6239	71.5346	460.596	745.207	492.911	64.4437	105.24	88.9989	1148.14	891.633	1676	82.5546	65.4457	103.669	129.36	113.225	103.44	64.789	80.869	63.6987	57.4873	103.882	197.65	137.985	63.339	24.9026	45.206	81.8053	64.1035	84.0234	106.679	124.881	67.2146	54.8045	56.2189
CusaM_p31	11.5545	1.60102	12.0564	31.1078	44.9978	21.5942	5.6038	14.1897	8.58762	71.506	25.3665	93.5839	15.5937	22.8068	19.502	18.3165	6.86212	14.9295	6.4789	0	6.06655	1.79648	5.15117	17.4141	38.8952	0	3.83117	11.3015	17.7838	5.34196	17.855	12.9308	17.8401	12.8028	5.83026	4.24293
CusaM_p32	16.0479	8.8056	11.2526	55.1913	98.7756	44.1273	14.9435	18.9196	17.1752	78.2518	59.6113	144.63	21.0973	10.9076	15.3963	62.9628	13.7242	18.1287	10.7982	34.9207	25.7828	21.5577	5.15117	13.9313	19.4476	23.2864	11.4935	17.3869	9.78107	32.9421	25.207	16.1635	31.7158	8.53518	18.6568	4.24293
CusaM_p33	6.41915	13.6086	12.0564	54.1878	72.4354	53.5161	24.2831	9.45981	12.4911	72.8552	105.271	119.107	22.0146	23.7984	27.7134	19.4612	24.0174	8.53117	12.9578	10.1086	4.54991	12.5754	14.595	12.1899	20.3737	14.9033	1.91558	10.4321	12.4486	14.2452	44.1123	9.69808	28.7424	9.60208	12.8266	35.0042
CusaM_p34	1.92575	4.00254	0	57.1982	48.2903	25.3497	5.6038	1.18248	3.90346	66.1093	52.0013	58.1354	7.33819	8.92442	5.13211	13.7373	14.582	4.26559	6.4789	9.18966	60.6655	17.0666	17.1706	33.9575	47.2299	17.6977	27.7759	26.0804	24.8973	19.5872	12.6035	24.784	42.618	12.8028	33.8155	26.5183
CusaM_p35	0	0	0	6.02087	10.9751	6.57215	1.86793	2.36495	0	2.69834	19.0249	11.3435	0	0	0	0	0.857764	0	0	1.83793	0	2.69472	0	0.870705	1.85215	0	0	1.73869	0	0	3.15088	0	0.991117	0	2.3321	0
CusaM_p36	3.20958	0	3.21504	34.1182	54.8753	40.3718	0.933966	11.8248	3.12277	84.9977	68.4896	75.1507	0.917274	1.9832	6.15853	4.57912	3.43106	4.26559	17.2771	7.35173	4.54991	18.863	4.29264	26.1212	19.4476	23.2864	14.3669	3.47738	9.78107	18.6969	25.207	4.31026	17.8401	5.33449	3.49816	16.9717
CusaM_p37	7.06107	14.4092	3.21504	9.0313	15.3651	18.7776	6.53777	0	3.90346	17.5392	8.87828	17.0152	4.58637	2.97481	14.3699	3.43434	5.14659	4.26559	15.1174	0.918966	18.1996	2.69472	0	18.2848	9.26077	0	0	0	8.0027	11.5742	6.30175	6.46538	4.95559	0	9.32842	5.30367
CusaM_p38	1874.39	1477.74	1966.8	3021.47	3102.65	2913.34	1705.42	2338.94	2214.82	4558.84	4454.36	5198.16	1427.28	1501.29	1874.25	1247.81	1194.01	1058.93	467.56	502.674	562.672	589.245	625.008	809.756	528.79	430.332	348.636	597.24	661.556	685.551	531.448	606.669	477.719	699.885	615.676	569.614
CusaM_p39	681.714	665.223	864.042	1681.83	1965.63	1642.1	704.211	847.836	659.685	2115.5	1868.24	2599.08	698.962	628.676	827.296	797.911	635.603	512.937	154.414	206.767	207.779	207.493	199.179	271.66	205.589	207.715	121.64	245.155	214.294	186.969	241.567	258.615	158.579	262.457	313.668	229.118
CusaM_r01	1.92575	4.80305	8.0376	3.01043	2.19501	3.75552	1.86793	7.09486	5.46485	8.09502	6.34163	12.7614	0	0	0	0	0	0	2.15963	3.67586	3.03327	0	2.57558	0	0	3.72582	0	5.21607	0	0	2.10058	6.46538	0	0	3.49816	0
CusaM_r02	77.0298	82.4524	143.873	1260.37	1584.8	971.74	95.2646	139.532	106.174	2482.47	2113.03	2977.67	6.42092	0.991602	7.18495	9.15823	12.0087	8.53117	4.31926	7.35173	12.1331	4.4912	5.15117	24.3797	48.156	21.4235	14.3669	12.1708	14.227	3.56131	6.30175	7.54295	26.7602	7.46829	6.99631	12.7288
CusaM_r03	134.16	111.271	210.585	939.255	817.642	508.872	113.944	229.401	195.954	1413.93	1492.82	2831.62	8.25546	11.8992	25.6605	27.4747	25.7329	17.0623	51.8312	90.9776	40.9492	85.3328	93.5796	154.986	214.85	83.831	33.5227	66.9396	72.9134	91.7036	65.1181	99.1359	118.934	138.697	107.277	141.078
CusaM_r04	3.85149	1.60102	0.80376	4.01391	0	0	0.933966	1.18248	1.56138	0	1.26833	7.08969	0.917274	3.96641	2.05284	0	4.28882	4.26559	0	3.67586	0	0	6.86822	0.870705	0.926077	0	0	1.73869	0	0	0	0	0	0	1.16605	0
CusaM_r05	0	0	0	24.0835	93.288	4.6944	0	2.36495	0	199.677	25.3665	39.7022	0	0	0	0	0	1.0664	0	0	0	0	1.71706	0	0.926077	0.931455	0	0	1.77838	0	0	0	0	0	0	0
CusaM_r06	38.5149	29.6188	62.6932	455.579	388.517	182.143	28.953	37.8393	35.9118	392.608	351.326	1315.85	0	2.97481	2.05284	1.14478	5.14659	0	4.31926	15.6224	6.06655	8.08416	22.3217	20.8969	8.33469	8.3831	2.87337	5.21607	11.5594	7.12261	8.40234	8.62051	8.92006	16.0035	11.6605	4.24293
CusaM_t09	0.641915	1.60102	0	0	0	0	3.73587	1.18248	7.80692	0	1.26833	0	0.917274	1.9832	4.10569	0	0.857764	0	0	0	9.09982	3.59296	2.57558	1.74141	0.926077	0	0	3.47738	0.889188	4.45163	0	5.38782	0	3.20069	6.99631	2.12147
CusaM_t16	0	0	0	5.01739	1.09751	0	0	0	0.780692	8.09502	0	7.08969	0	1.9832	0	2.28956	0	0	0	0	3.03327	1.79648	0	0	3.70431	0	1.91558	0	0	0	0	0	1.98223	0	0	0
CYP	59.0562	36.8234	73.9459	26.0904	2.19501	9.38879	69.1135	59.1238	69.4816	8.09502	7.60995	5.67175	0	0	4.10569	0	0	0	6.4789	5.5138	6.06655	12.5754	0	0	16.6694	0	3.83117	1.73869	14.227	21.3678	4.20117	30.1718	31.7158	1.0669	6.99631	6.3644
CYP707A1	12349.2	27648.8	20286.9	4501.6	9355.14	7474.42	10915.3	25240	9468.24	7726.69	11047.1	19642.7	1860.23	1516.16	2144.19	10242.3	12322.6	9583.7	46647	47609.8	47516.2	27875.1	26412.6	27957.5	51027.8	50022.9	47876.2	28136.4	27770.2	28803	69901.2	69539.5	66403.9	24014.8	25028.1	26037.8
DVR	91.152	66.4422	71.5346	27.0939	30.7302	63.8438	67.2456	62.6713	96.0252	63.411	41.8547	42.5381	4558.85	4267.86	3736.17	2602.08	2014.89	2179.71	880.05	952.049	1038.9	830.872	751.212	848.938	811.244	788.011	1009.51	647.662	866.069	729.177	810.826	825.414	629.36	916.465	881.536	724.481
EF1	47589.7	42928.9	41191.9	189283	196443	140069	43813.3	48746.4	46323.2	142988	117588	133419	239471	246797	205959	377779	358104	368849	90685.1	92459.9	92478.4	121877	124560	125751	84004.5	85576.5	87393.7	115820	113848	107536	77972.6	78093.2	78102	118596	128162	123010
ERAF16	173.317	279.378	159.948	1.00348	6.58504	5.63327	152.237	101.693	146.77	10.7934	27.9032	19.8511	7536.32	8287.81	9232.66	4067.4	3897.68	3577.76	1919.91	2072.27	2179.41	2960.6	2611.64	2749.69	1709.54	1632.84	1702.95	3746.01	3107.71	3733.14	1237.24	1325.4	1291.43	2366.38	2081.4	1575.19
ERAF17	0	1.60102	0	0	2.19501	1.87776	0	0	0	20.2375	50.733	22.687	0	0	0	3.43434	0	0	0	3.67586	0	0	3.43411	5.22423	5.55646	14.9033	0	6.95476	0	1.78065	2.10058	4.31026	0.991117	2.1338	0	0
ERF1	6963.5	9301.91	10816.2	6705.24	9242.1	9493.94	10984.4	13630.4	10224.7	17481.2	20398.5	29558.3	4398.33	6970.96	6974.54	11903.4	12457.3	12838.3	5386.12	6403.36	6042.28	5644.54	5121.12	5158.93	6436.24	6296.64	6288.86	6434.03	6242.1	6259.89	5512.98	5623.81	4916.93	6272.29	5899.06	5327
EXTL	55.2047	9.60611	12.0564	2.00696	8.78005	579.288	73.7834	10.6423	12.4911	2.69834	24.0982	0	57459.9	33861.2	30366.7	24210.9	14949.1	15050.1	5177.72	5334.6	5243.01	7412.27	7693.27	7346.14	2706.92	2731.96	2895.4	5720.29	5608.11	5490.64	5464.67	5955.7	5978.42	7062.86	7740.26	7233.14
FAD7	1299.24	1542.58	4418.27	350.214	374.25	534.222	1107.68	7275.78	1799.5	339.991	480.695	326.126	7006.14	7750.36	5346.63	4079.99	3437.92	3617.22	11200.9	10567.2	10442	2824.07	2836.58	3111.9	14197.7	14715.1	14597.7	3727.75	3525.63	3462.48	17080.9	16845.6	17670.6	3789.62	3773.35	4238.69
GAL3	1830.1	2411.93	2330.9	326.13	274.377	650.643	2161.2	2505.67	2054	337.292	514.94	229.706	14340.7	15082.3	14807.2	10262.9	11735.1	10822.9	10253.9	10114.1	10266.1	5619.39	6015.71	5778	8583.81	8570.32	8673.76	5863.73	5700.59	5518.24	8124.01	8425.47	8205.46	4748.76	4491.63	3932.14
GAPDH	26.3185	25.6163	25.7203	33.1148	24.1451	60.0883	12.1416	87.5033	17.1752	84.9977	121.759	168.735	35460.9	34791.3	29557.9	19562	16584	18005	15945.6	15673.9	16626.9	8110.21	8300.25	8356.16	14193.1	14735.6	14978.9	8347.45	7673.7	7288.21	16954.9	16805.7	17141.4	11275	10509.6	9782.09
GL3	601.475	598.781	597.997	267.929	250.231	311.708	511.814	428.057	493.398	273.881	292.983	177.242	1521.76	1905.86	1635.09	1904.91	1688.94	1629.45	1532.26	1582.46	1713.8	1036.57	913.474	842.843	1563.22	1730.64	1537.26	903.25	916.753	851.152	1352.78	1515.06	1365.76	767.1	854.716	798.732
GOLS	175.885	75.2478	125.386	839.911	617.896	506.995	111.142	53.2115	146.77	1382.9	1396.43	1653.31	122.915	84.2862	54.4003	441.885	964.127	1636.92	152.254	210.443	151.664	374.566	546.024	446.672	176.881	192.811	129.302	594.632	649.108	743.423	109.23	120.687	72.3516	209.112	255.365	183.507
GRX1	1219.64	1113.51	1568.13	5424.8	6354.56	3290.77	2167.74	2013.76	2035.26	4726.14	6240.16	10831.6	1100.73	1439.81	1435.96	3264.91	3613.76	4983.27	2181.23	2037.35	2352.3	2092.9	2202.12	2224.65	3207.93	2853.05	3183.7	3385.23	2951.22	3003.96	1977.7	1999.96	2028.82	3489.82	3220.64	2879.89
GRX2	1738.31	1975.66	1849.45	344.193	243.646	439.395	1641.91	1615.26	1588.71	259.041	337.374	236.796	1652.01	2146.82	1984.07	1520.27	2261.07	2353.54	1500.94	1716.63	1648.58	2215.06	2366.1	2437.1	2037.37	1862.91	1855.24	3131.38	3113.94	3066.28	728.903	856.663	950.482	1048.76	1000.47	792.368
GRX3	2.56766	0	1.60752	2.00696	0	3.75552	0	0	0	8.09502	2.53665	0	30.27	110.068	34.8983	18.3165	17.1553	7.46477	21.5963	27.569	12.1331	14.3718	6.86822	10.4485	50.0082	24.2178	30.6493	19.1256	7.11351	21.3678	8.40234	2.15513	11.8934	13.8697	6.99631	12.7288
GRX4	5.13532	4.00254	0.80376	12.0417	25.2426	13.1443	2.8019	0	1.56138	36.4276	11.4149	12.7614	3.66909	8.92442	19.502	8.01345	2.57329	2.13279	6.4789	2.7569	9.09982	1.79648	3.43411	0	0	0	2.87337	6.95476	1.77838	0	0	0	0	0	4.66421	1.06073
GRX5	7.06107	7.20458	59.4782	297.029	572.898	108.91	22.4152	23.6495	24.9822	310.309	164.882	243.885	410.021	894.425	363.353	1230.64	2211.32	1229.56	39.9532	19.2983	57.6322	200.307	197.461	158.468	34.2649	23.2864	30.6493	368.602	324.554	300.93	14.7041	19.3962	3.96447	52.278	40.8118	53.0367
GRX6	4487.63	5473.88	7632.5	1233.27	1155.67	2903.01	6085.73	9636	5989.47	4419.88	7079.79	9589.51	781.517	1052.09	934.044	1329.09	1616.03	1825.67	11976.2	11759.1	11858.6	10766.3	10423.4	10500.7	12072.3	11059.2	13035.5	12984.5	11238.5	12061.3	13122.4	13253	13523.8	21802.1	17296.1	15575.8
GRX7	13.4802	15.2097	5.62632	16.0556	25.2426	4.6944	21.4812	0	15.6138	31.0309	17.7566	65.2251	28.4355	38.6725	43.1097	29.7643	17.1553	31.9919	10.7982	1.83793	0	1.79648	15.4535	12.1899	1.85215	5.58873	7.66233	3.47738	3.55675	0	0	0	0	4.26759	0	4.24293
GRX8	0.641915	0	0	0	1.09751	2.81664	0	4.72991	0	2.69834	1.26833	0	279.768	450.187	117.012	13.7373	0	0	15.1174	1.83793	33.366	0	0	0	28.7084	19.5606	45.974	0	0	0	0	0	19.8223	0	0	0
GS1	25522.6	15818.9	17014	9175.8	5949.58	10037.6	24139.3	14584.7	24564.5	5993.01	8955.64	5365.47	10774.3	15149.7	13623.7	23808	22840.6	25430.4	6779.09	6107.45	6633.77	8741.67	8847.99	8370.09	6902.98	6229.57	6685.38	11072.9	8774.51	10423.9	6110.6	6865.16	7479.96	16456.9	16908.9	13956.1
GSH1	1903.92	1689.07	1859.9	2490.63	2281.72	1536.01	1877.27	1701.58	1860.39	1876.69	1995.08	1748.32	4247.89	6963.03	3979.44	11673.3	10666.3	11768.8	3209.21	3024.32	3104.56	5593.34	5850.87	5526.37	2918.07	3270.34	3009.38	5084.8	5162.63	4988.5	2032.32	2414.82	2605.65	4007.27	4292.24	4211.11
GSH2	736.919	643.609	655.064	278.967	167.918	337.058	834.032	691.749	631.58	306.262	334.838	236.796	2230.81	2708.07	2434.67	2368.55	2814.33	2578.55	1647.8	1517.21	1648.58	2432.43	2177.23	2179.38	1991.99	1749.27	2083.2	2757.56	2410.59	2539.21	1408.44	1255.36	1375.67	1526.73	1493.71	1535.94
HA2	23843.3	16725	20837.5	21481.4	23097	17274.4	28249.7	23909.7	32853.1	18412.1	22577.5	13152.8	83368.2	128642	73774.1	133734	141272	147849	36653.3	34560.5	35659.2	54786.3	52912.8	51616.3	45275.9	47185.7	45523.8	53271.7	56157.6	51843.7	36012.4	34998.2	35372	32689.8	39314.6	43281.1
HA3	14317.3	8155.58	10138.6	1794.22	784.717	842.174	16068	7203.65	21127.9	2137.08	1665.31	887.629	30.27	39.6641	12.3171	1930.1	1975.43	2145.59	8.63853	5.5138	0	112.28	122.77	73.1392	1.85215	3.72582	0	407.723	326.332	344.556	2.10058	6.46538	1.98223	521.713	573.698	640.683
HEMH	463.463	483.507	468.592	375.301	433.515	302.319	448.304	487.18	580.054	383.164	427.426	326.126	3846.13	3553.9	3898.35	3275.21	3581.17	3430.6	1774.14	2127.41	1688.02	1756.96	1695.59	1649.99	1528.03	1792.12	1672.3	1488.32	1703.68	1479.72	1939.89	1998.88	2160.64	1938.55	1675.62	1963.42
HMA3	390.284	342.618	230.679	20.0696	6.58504	103.277	370.785	131.255	217.813	35.0784	10.1466	5.67175	1653.84	2873.66	1654.59	1302.76	1272.92	1442.83	450.283	567.921	514.14	934.169	814.743	778.41	659.367	592.406	529.659	1250.99	1056.36	1211.73	77.7216	121.765	120.916	122.693	107.277	76.3728
HMA4	2207.55	1449.72	1633.24	9289.19	9286	4570.46	3362.28	1318.46	2993.17	10199.7	7470.43	7289.62	10750.4	14613.2	12880.6	3650.7	4826.64	4556.71	1179.16	1237.85	1142.03	1832.41	1622.62	1607.32	1659.53	1859.19	1693.38	2089.04	2203.41	1937.35	557.705	547.403	462.852	342.474	292.679	397.775
HMA5.1	508.397	550.75	509.584	227.789	156.943	215.942	556.644	472.991	607.379	389.91	276.495	241.049	419.194	497.784	439.308	144.242	428.024	480.945	23.756	11.0276	24.2662	102.399	53.2287	106.226	18.5215	27.9437	17.2402	234.723	216.073	152.246	21.0058	6.46538	4.95559	41.609	48.9742	29.7005
HMA5.2	1097.68	929.391	1006.31	2568.9	3040.09	1490.94	1105.82	1091.43	1262.38	3047.77	2291.86	2206.31	4098.38	4968.92	4912.45	3871.64	5537.73	4845.71	1674.79	1900.42	2036.84	1661.74	1680.14	1702.23	2540.23	2492.57	2527.61	1905.61	2011.34	2071.79	1278.21	976.273	1039.68	567.59	616.842	590.829
HPL	1528.4	1826.76	2711.08	82.2852	121.823	785.842	1987.48	4207.25	2919.01	191.582	279.032	133.286	9486.44	7281.33	9480.03	7601.33	5674.11	4446.87	12923.2	12332.5	12867.1	6257.14	5665.43	6348.31	9942.36	10103.5	10534.7	5431.67	6024.25	5642.89	31691.5	30483.2	29767.2	10265.7	10869.9	12300.3
HT2	15.406	25.6163	38.5805	72.2504	104.263	117.36	9.33966	11.8248	3.12277	86.3469	81.1728	167.317	0	0	8.21137	137.373	165.549	173.823	28.0752	26.65	36.3993	114.975	36.0582	52.2423	14.8172	11.1775	24.9026	80.8491	71.1351	76.5681	154.393	68.9641	98.1206	86.4187	53.6384	77.4336
HT3	462.821	358.628	399.469	14.0487	10.9751	47.8828	406.275	286.159	518.38	21.5867	21.5615	36.8664	896.176	1177.03	1846.53	1297.03	1476.21	1575.07	695.402	561.488	717.369	843.447	867.972	809.756	598.246	542.107	520.081	775.456	891.856	749.655	1699.37	1828.63	1829.6	2444.26	2553.65	2563.79
HT4	3.20958	8.00509	1.60752	6.02087	4.39003	1.87776	3.73587	4.72991	4.68415	0	7.60995	7.08969	150.433	236.001	235.051	174.006	152.682	165.291	109.061	132.331	98.5814	72.7574	78.9846	64.4322	107.425	138.787	105.357	99.1054	89.808	94.3746	77.7216	60.3436	68.3871	42.6759	38.4797	46.6723
IDH	6690.68	6753.89	7202.49	11992.6	12568.6	10567.1	5932.56	7040.47	6174.5	11250.7	10472.6	11834.1	27883.3	40962.1	36237.8	60974.4	54219.3	59815.2	6293.17	6339.95	6368.36	14446.4	14304.8	14416.3	7617.91	7392.96	8010.01	18126.7	16073	16687.4	4784.08	4620.59	5080.47	18954.5	19329.7	16347
LBP	2.56766	6.40407	1.60752	0	2.19501	23.472	9.33966	1.18248	1.56138	9.44419	563.136	0	8171.99	11018.7	9050.99	100829	78005.1	83130.9	4666.97	4648.13	5054.95	40325.6	45475.4	44220.5	4388.68	3421.24	4181.72	42898.7	35958.8	40173.3	1721.43	2449.3	2122.97	59251.2	44465.1	31870.8
LOC101202732	731.142	697.243	778.039	606.101	477.415	488.217	656.578	561.676	651.878	519.43	509.867	571.429	3286.59	3338.72	3304.05	2995.89	3095.67	2960.32	2358.32	2423.31	2385.67	1881.81	1713.62	1869.4	2120.72	2276.48	2548.68	2181.19	1967.77	2245.4	2275.98	2103.41	2248.85	2855.02	2342.6	2155.41
LOC101202733	154.702	164.905	180.042	38.1322	35.1202	57.2716	144.765	165.547	217.813	36.4276	86.2461	48.2099	331.136	489.851	347.957	428.147	465.766	597.182	149.015	137.845	185.03	133.838	175.998	128.864	101.868	187.223	156.12	140.834	154.719	133.549	94.5263	99.1359	92.1739	37.3414	29.1513	57.2796
LOC101202734	17.9736	17.6112	27.3278	10.0348	13.1701	63.8438	42.0285	47.2991	39.0346	24.2851	36.7814	43.9561	1418.1	1042.17	969.968	810.504	438.318	422.293	2044.09	1871.93	1994.38	1078.79	1009.63	1084.03	935.338	1024.6	1017.17	383.381	486.386	452.286	8219.59	8225.05	7773.33	4351.88	4546.44	5116.98
LOC101202735	1240.82	1247.99	891.369	188.654	119.628	372.735	1193.61	945.981	1072.67	202.375	271.422	138.958	11970.4	10463.4	12508	5514.4	5389.33	5181.62	6216.5	6140.53	5993.75	4321.43	4367.33	4283.87	5179.55	4830.53	4705.63	4072.88	3816.4	3794.57	4669.6	4996.66	4899.09	4293.2	3619.43	3413.44
LOC101202736	70.6107	86.4549	73.1421	483.676	565.216	446.906	110.208	49.664	61.6747	447.924	342.448	589.862	1323.63	1221.65	1079.8	867.742	694.789	746.477	118.78	171.847	171.38	73.6556	57.5214	42.6646	121.316	101.529	125.471	73.8944	61.354	49.8583	161.745	164.867	163.534	69.3484	78.1255	59.4011
LOC101202737	342.141	376.239	417.151	524.819	544.363	457.234	355.841	392.582	313.058	532.922	423.621	670.684	1185.12	1580.61	1393.88	902.086	1311.52	1288.21	1763.34	1753.39	1998.93	1180.29	1085.18	1111.89	1791.96	1662.65	1695.29	1232.73	1097.26	1228.65	1532.38	1531.22	1492.62	1066.9	998.141	937.688
LOC101202738	2412.96	2301.46	2201.5	6141.28	8196.18	4350.77	2391.89	2687.77	2577.07	7532.41	5143.06	7082.6	13856.3	13019.7	13490.3	14348.7	13968.7	13556	3772.88	3552.72	3750.64	4457.06	4624.03	4540.73	3941.38	3886.03	3860.86	4229.37	4030.69	4323.43	4433.28	3960.05	4252.88	4569.52	4682.87	5461.72
LOC101202739	1952.71	2192.59	2550.33	17357.2	15073.2	9433.86	2215.37	4306.58	2098.5	8676.51	7322.04	8371.5	3639.74	3796.84	3562.71	12996.7	13664.2	17424.9	5591.29	5268.43	5816.3	3219.29	3199.73	3266.89	6278.8	6072.16	6068.57	3176.59	3159.29	3192.71	6247.14	5964.32	5590.89	2594.7	2580.47	3113.25
LOC101202740	196.426	185.718	181.65	51.1774	59.2653	59.1494	107.406	59.1238	161.603	62.0618	98.9294	82.2404	43.1119	59.4961	24.6341	25.1851	30.8795	27.7263	10.7982	18.3793	40.9492	31.4384	24.0388	15.6727	3.70431	17.6977	5.74675	22.603	26.6757	16.0259	25.207	36.6372	11.8934	14.9366	17.4908	61.5225
LOC101202741	2191.5	1612.22	2089.77	3528.23	1732.96	2720.87	2604.83	1300.72	2687.92	2308.43	3385.16	1558.31	188.041	767.5	174.492	6693.52	10410.7	7888.13	4.31926	1.83793	3.03327	688.052	681.671	720.944	16.6694	13.0404	38.3117	709.386	780.707	712.261	32.5591	9.69808	15.8579	976.212	1784.06	1436.23
LOC101202742	17.9736	27.2173	20.8977	34.1182	13.1701	35.6774	50.4342	14.1897	39.0346	49.9193	76.0995	25.5229	16.5109	21.8152	16.4227	72.1211	46.3193	234.607	0	0	0	0	3.43411	0	0	0	3.83117	13.9095	8.0027	39.1744	0	0	0	25.6055	39.6458	23.3361
LOC101202743	87.3005	92.859	53.0481	848.942	1124.94	368.979	65.3777	145.445	37.4732	1142.75	659.529	1684.51	3.66909	49.5801	60.5589	438.45	832.889	679.295	488.077	468.673	370.059	8.9824	19.7461	55.7251	459.334	542.107	585.211	97.3667	94.254	87.252	287.78	232.754	225.975	12.8028	37.3137	8.48587
LOC101202744	887.769	1042.26	1242.61	557.934	706.794	650.643	848.976	1169.47	814.262	659.744	592.308	802.552	1284.18	1484.43	1354.88	2306.73	2323.68	2354.6	1651.04	1650.46	1724.42	1752.47	1888.76	1731.83	1792.89	1649.61	1906.96	2633.25	2093.15	2512.5	1599.6	1705.78	1657.15	3186.82	2523.34	2006.91
LOC101202745	2059.26	2387.92	2234.45	82.2852	92.1905	279.786	2510.5	2693.68	2417.8	164.599	267.617	129.032	2612.4	3136.44	3466.23	5920.8	5845.66	5645.5	4475.84	4138.1	4310.28	2484.53	2900.97	2609.5	4260.88	4353.62	4876.12	2893.18	2804.5	2541.88	4674.85	4847.96	4712.76	5210.73	5024.52	4932.41
LOC101202746	36.5892	46.4295	41.7955	2.00696	2.19501	29.1052	96.1985	138.35	125.691	32.3801	17.7566	8.50762	0	0	2.05284	44.6464	42.8882	93.8429	0	1.83793	3.03327	7.18592	9.44381	9.57776	0	5.58873	0	12.1708	3.55675	17.8065	2.10058	6.46538	0	12.8028	23.321	21.2147
LOC101202747	197.71	334.613	405.899	67.233	86.703	153.037	183.057	603.063	195.173	111.981	230.835	243.885	168.778	217.161	220.681	273.602	378.274	472.414	318.546	381.371	382.192	719.49	756.363	809.756	467.669	467.591	329.48	817.185	914.086	998.056	299.333	280.167	232.913	392.618	348.65	409.443
LOC101202748	235.583	377.04	221.034	235.817	249.134	207.492	319.417	394.947	309.935	192.931	247.323	250.975	19796.6	24904.1	36603.2	3944.91	3573.45	4147.22	2731.94	2577.7	2714.78	1422.81	1415.71	1261.65	2843.98	2733.82	2736.41	1332.71	1398.69	1336.38	1735.08	1789.83	1653.18	587.861	553.875	485.816
LOC101202749	168.182	112.071	95.6474	277.963	264.499	296.686	77.5192	72.1311	124.911	427.687	295.52	381.425	748.495	864.677	646.646	785.318	744.54	842.453	198.686	204.929	194.13	321.57	291.041	267.306	155.581	225.412	165.698	228.638	222.297	269.769	149.141	162.712	223.993	203.777	241.373	184.568
LOC101202751	664.382	289.784	385.805	781.709	1038.24	561.45	589.333	394.947	597.23	1158.94	851.046	1471.82	190.793	178.488	200.152	204.915	393.714	377.504	157.653	170.928	230.529	308.994	241.246	287.333	181.511	196.537	181.023	207.774	222.297	257.304	600.767	575.419	557.008	308.333	341.653	364.892
LOC101202752	157.911	174.511	182.453	514.784	650.821	345.507	161.576	251.868	192.05	589.587	402.059	676.356	931.033	879.551	1014.1	622.76	724.811	574.788	454.603	449.374	432.241	280.251	301.343	309.971	559.351	573.777	567.012	302.532	266.757	341.885	560.856	609.901	583.768	386.217	306.672	239.726
LOC101202753	136.086	173.71	161.556	82.2852	79.0205	57.2716	165.312	160.817	121.788	59.3635	55.8063	85.0762	2394.08	2428.43	2318.69	2108.68	1483.07	1724.36	1370.29	1689.98	1589.44	578.466	548.599	565.958	1371.52	1105.64	1371.56	538.125	579.751	462.97	1652.11	1340.49	1403.42	887.659	850.052	667.201
LOC101202754	5218.77	5502.7	6316.75	6650.05	7313.78	4623.04	5195.66	6353.45	5709.2	6195.39	6869.25	6194.97	22754.8	25002.3	24579.7	21895	24960.1	22655.6	7918.29	7569.52	7085.73	9672.24	8963.03	8293.47	8116.14	8508.85	7376.91	6501.83	8409.94	7953.29	8140.82	8020.31	8110.31	4347.61	5565.57	7615.01
LOC101202755	3402.79	1709.09	1356.75	258.897	235.964	2016.71	2706.63	1776.08	2552.86	364.276	351.326	155.973	2788.51	2254.9	2484.97	4439.45	4437.22	3841.16	1252.59	1409.69	1451.42	2800.71	3055.5	2769.71	1076.1	883.02	884.041	2809.72	2557.31	2487.57	1541.83	1484.88	1551.1	3530.37	4344.71	4044.58
LOC101202756	4547.33	3650.32	4300.11	3884.46	4675.38	4379.87	4037.54	3870.25	3928.44	3797.91	4340.21	3811.42	4983.55	7616.5	5851.63	15745.3	19302.3	18184.2	5022.23	5054.31	5338.56	7538.92	7761.95	7460.2	5922.26	5371.7	5598.29	8661.29	8294.35	8810.67	5154.83	5069.94	5428.35	8098.82	8808.36	7122.83
LOC101202757	66.1173	61.6392	35.3654	179.623	116.336	159.609	82.1891	46.1166	39.8153	203.725	140.784	188.586	3.66909	3.96641	66.7174	148.821	118.371	119.436	4.31926	1.83793	3.03327	7.18592	20.6047	8.70705	5.55646	1.86291	19.1558	12.1708	14.227	7.12261	0	12.9308	0	8.53518	11.6605	4.24293
LOC101202758	181.02	225.743	187.276	285.991	325.959	185.898	199.869	210.481	172.533	304.912	296.788	256.647	524.68	597.936	546.056	683.433	874.92	859.516	455.682	374.938	288.161	441.934	452.444	467.569	349.131	350.227	306.493	412.939	515.729	491.46	423.268	417.017	376.625	483.305	479.248	596.132
LOC101202759	1193.32	1313.63	1453.2	1056.66	1196.28	763.309	1350.52	1384.68	1301.41	930.927	974.074	788.373	6475.03	6675.47	6452.09	4979.79	5482.83	4643.09	3900.3	3776.03	3834.06	3470.8	3058.94	2699.19	3044.02	3231.22	2959.58	2193.36	2467.5	2434.15	3127.77	2994.55	3138.87	2603.23	2776.37	3202.35
LOC101202760	72.5364	52.0331	42.5993	1335.63	2819.49	1028.07	118.614	80.4084	94.4638	689.426	412.206	534.562	706.301	756.592	567.611	2108.68	1886.22	2062.41	43.1926	45.9483	15.1664	68.2662	118.477	88.8119	27.7823	27.9437	21.0714	86.0652	121.819	131.768	98.7275	136.851	149.659	237.918	174.908	213.207
LOC101202761	127.099	117.675	80.376	101.351	109.751	121.115	131.689	73.3136	81.9727	91.7435	77.3678	73.7327	578.8	445.229	469.075	297.643	266.765	340.18	438.405	466.835	532.339	142.82	133.93	104.485	514.899	407.977	419.513	164.306	150.273	141.562	335.043	399.776	334.007	129.095	118.937	167.596
LOC101202762	34.0215	4.80305	1.60752	18.0626	17.5601	20.6553	29.8869	18.9196	17.1752	78.2518	69.7579	36.8664	0	0	11.2906	0	10.2932	17.0623	2.15963	16.5414	0	10.7789	3.43411	5.22423	3.70431	9.31455	15.3247	3.47738	19.5621	20.4775	48.3134	2.15513	1.98223	10.669	16.3247	16.9717
LOC101202763	511.606	494.714	422.778	291.009	305.107	511.689	501.54	508.465	473.1	349.435	317.081	275.08	1552.94	1459.64	1314.85	2207.13	2237.91	2254.36	648.97	724.145	641.537	964.709	958.117	851.55	691.78	686.483	715.47	1003.22	687.343	838.688	579.761	638.996	572.866	1051.96	986.48	1000.27
LOC101202764	502.62	537.942	644.615	470.631	489.488	417.801	585.597	647.997	615.186	393.958	551.721	443.814	1810.7	1828.51	1548.87	3077.17	2927.55	3160.8	1707.19	1655.98	1809.35	1779.41	1915.38	1879.85	2260.55	2223.38	2293.91	1881.26	1741.92	1733.47	1575.44	1751.04	1639.31	2292.76	2223.66	2107.68
LOC101202765	9.62873	11.2071	0	0	0	3.75552	5.6038	7.09486	28.1049	0	2.53665	1.41794	189.876	188.404	182.703	359.461	349.968	238.873	286.151	281.204	313.944	114.076	231.803	210.711	308.384	279.437	291.169	225.16	204.513	259.085	137.588	126.075	194.259	29.8731	85.1218	46.6723
LOC101202766	978.279	976.621	1253.86	1000.47	1071.17	987.701	919.023	971.996	960.252	968.704	1119.93	1043.6	3261.82	3007.53	3255.81	3196.22	3445.64	3540.44	2252.5	2262.49	2282.54	1856.66	1811.49	2145.42	2297.6	2418.06	2468.23	2433.3	2014.01	2180.41	2056.47	2099.09	2184.42	2427.19	2163.03	2005.85
LOC101202767	1172.78	626.798	853.593	1587.5	1608.94	896.629	1656.86	604.246	2150.81	1227.74	1126.27	1233.61	831.05	1107.62	1623.8	325.117	311.368	339.114	151.174	177.36	148.63	145.515	146.808	118.416	152.803	204.92	143.669	137.357	163.611	208.336	221.612	240.297	234.895	237.918	302.008	275.791
LOC101202768	1.28383	3.20204	1.60752	4.01391	2.19501	3.75552	0	0	0	0	10.1466	0	14.6764	43.6305	26.687	29.7643	13.7242	28.7927	4.31926	9.18966	0	5.38944	1.71706	6.96564	0	0	17.2402	13.9095	8.89188	12.4646	0	0	0	0	0	0
LOC101202769	898.039	824.524	866.453	1321.58	1149.09	1163.27	865.787	897.5	936.05	1092.83	1329.2	1016.66	6547.5	5719.56	5644.29	4905.38	4818.92	4995	1951.23	1963.83	1801.76	2319.25	2380.7	2218.56	1690.09	1898.31	1786.28	2070.78	1956.21	1990.77	1819.11	2032.29	2044.68	2357.84	2572.31	2474.69
LOC101202770	403.123	382.643	439.656	420.457	404.98	547.366	396.002	456.436	380.978	424.988	473.085	399.858	2058.36	2256.89	1804.45	4940.87	5301.84	4791.32	1004.23	1122.98	1034.35	1976.13	1794.32	2087.95	985.346	992	1078.47	1563.95	1564.97	1530.47	957.867	887.913	972.286	1529.93	1609.15	1773.55
LOC101202771	674.653	537.141	351.243	143.497	48.2903	424.373	523.955	424.509	539.458	103.886	251.128	123.361	6141.15	4685.32	4472.12	5267.13	4451.8	4799.85	2508.41	2466.5	2437.24	2647.11	2487.16	2474.54	2112.38	2163.77	2403.1	2509.8	2500.4	2367.38	2038.62	2034.44	2287.5	2644.84	2377.58	2346.34
LOC101202772	609.178	247.357	258.811	111.386	82.313	408.412	419.351	209.298	410.644	114.679	190.249	68.061	543.026	462.087	758.526	536.901	366.265	333.782	157.653	167.252	256.312	200.307	189.735	214.193	228.741	149.964	206.883	128.663	145.827	137.11	143.89	188.574	159.57	423.558	434.938	462.48
LOC101202773	1790.94	1485.74	1429.08	1339.64	1147.99	1664.63	1468.2	1609.35	1530.94	956.561	1089.49	1091.81	3837.87	4251	3372.82	8694.6	7667.56	7974.51	2385.31	2350.72	2628.33	2984.85	3226.35	3703.11	2563.38	2393.84	2728.75	3616.48	3394.92	3080.53	2469.24	2273.66	2170.55	4836.25	4681.7	4050.94
LOC101202774	1342.89	2192.59	2573.64	119.414	132.798	346.446	1619.5	3243.53	1287.36	221.264	192.785	137.54	960.385	1091.75	1055.16	1821.34	1316.67	1131.45	2103.48	1940.86	2085.38	604.515	482.493	501.526	2730.08	2288.59	2965.32	833.702	591.31	982.92	1231.99	1046.31	1404.41	277.393	362.642	232.301
LOC101202775	261.26	306.595	311.859	763.647	1076.65	524.833	311.945	359.473	316.961	897.198	809.191	1237.86	948.461	820.055	693.861	791.042	798.579	892.574	456.762	580.787	468.641	445.527	462.747	448.413	503.786	589.611	514.334	421.633	411.694	493.241	536.699	446.112	563.946	423.558	325.329	458.237
LOC101202776	255.482	494.714	305.429	22.0765	19.7551	39.4329	320.351	231.765	248.26	0	22.8299	2.83587	483.403	720.895	712.337	3394.27	2894.95	3267.44	451.363	510.945	480.774	1850.37	1986.63	1919.9	623.25	569.119	606.282	1688.27	1855.74	1861.67	329.792	262.926	251.744	1033.82	1142.73	1290.91
LOC101202778	618.164	485.108	548.968	638.212	548.753	438.456	539.833	467.078	555.853	527.525	599.918	616.803	3234.31	2969.85	2934.54	2841.34	2695.1	2486.84	1317.38	1062.32	1248.19	1338.38	1286.93	1355.69	1379.85	1236.04	1154.14	1357.92	1457.38	1210.84	1371.68	1268.29	1242.86	1473.39	1311.81	1328.04
LOC101202780	361.398	514.727	393.038	235.817	196.454	279.786	526.757	469.443	464.512	291.421	272.69	283.587	4556.1	4206.38	4587.08	2021.68	2140.98	1875.79	707.28	601.923	617.271	736.556	892.011	957.776	476.93	469.454	446.331	924.983	784.264	828.894	595.516	580.807	646.209	1351.76	1230.19	1425.63
LOC101202782	159.837	123.278	167.986	243.845	318.277	220.637	131.689	167.912	128.034	271.183	196.59	209.855	242.16	327.229	312.032	358.316	440.891	402.031	149.015	146.116	206.263	314.384	209.481	215.935	206.515	131.335	240.406	293.839	232.967	310.724	158.594	207.97	134.792	314.735	276.354	236.544
LOC101202783	617.522	614.791	720.972	399.384	248.036	285.419	1042.31	1280.62	967.278	812.2	687.432	1005.32	0	0	8.21137	4.57912	0	0	0	0	0	0	0	1.74141	0	0	0	0	0	3.56131	4.20117	2.15513	0	0	0	0
LOC101202784	254.198	308.996	337.579	208.723	144.871	91.0713	349.303	461.166	203.761	113.33	139.516	260.9	80.7201	193.362	90.3251	25.1851	145.82	121.569	117.7	151.629	144.08	74.5539	115.901	117.545	196.328	233.795	251.899	116.492	117.373	112.181	92.4257	140.083	99.1117	30.94	41.9779	43.4901
LOC101202785	391.568	437.078	436.441	864.998	1068.97	723.876	413.747	433.969	421.574	883.706	826.948	1054.95	1795.1	1599.45	1896.83	1949.56	1972.86	2181.85	685.683	699.333	718.886	553.316	647.33	754.031	569.537	558.873	636.931	685.914	688.232	649.048	533.548	615.289	525.292	874.856	647.159	767.971
LOC101202786	971.86	806.112	1683.88	13516.8	38491.7	11632.7	927.429	2228.97	860.323	38433.8	22619.3	96102.1	1170.44	1184.96	1296.37	15817.4	15414	15599.2	1774.14	1477.7	1745.65	3127.67	3187.71	3072.72	2161.46	2299.76	2180.89	3725.14	3726.59	3416.18	2848.39	2318.92	2471.85	3055.6	3104.03	3214.02
LOC101202787	146.357	206.531	425.189	2662.23	2075.38	1135.1	183.057	535.662	231.866	1515.12	2655.87	3967.39	22.0146	33.7145	12.3171	320.538	426.309	314.587	4960.68	4598.51	4988.22	7085.31	6323.92	6523.32	3421.86	3191.17	3538.08	5303.88	5352.02	4894.12	6985.49	6549.43	6634.54	8689.88	9052.06	8761.66
LOC101202788	10.2706	9.60611	8.0376	0	0	1.87776	20.5473	9.45981	24.9822	2.69834	0	0	0	0	0	0	0	0	0	0	0	0	3.43411	0	0	0	0	3.47738	0	1.78065	0	0	0	0	0	1.06073
LOC101202789	15.406	9.60611	6.43008	0	0	20.6553	12.1416	18.9196	3.12277	0	0	5.67175	16.5109	21.8152	4.10569	0	0	10.664	17.2771	9.18966	9.09982	5.38944	18.8876	29.604	5.55646	9.31455	1.91558	20.8643	7.11351	33.8324	10.5029	8.62051	23.7868	12.8028	9.32842	26.5183
LOC101202790	458.969	256.163	297.391	12.0417	21.9501	285.419	322.218	296.802	327.11	26.9834	26.6348	34.0305	3755.32	3013.48	3182.93	2312.45	2314.25	1960.04	2873.39	2932.42	2836.11	2336.32	2734.41	2401.4	2396.69	2116.27	2338.93	2597.6	2244.31	2191.09	3806.26	3759.62	4091.33	4060.61	3846.81	3218.27
LOC101202791	1681.82	2185.39	2316.44	2925.14	3024.73	1986.67	1834.31	2308.19	1972.03	2058.83	1899.95	2024.81	3442.53	4523.69	3857.29	8241.26	9355.64	10082.8	3331.23	3182.38	3379.07	4012.44	3995.59	4103.63	3207.01	3041.2	3279.48	3971.17	4171.18	4137.35	4043.63	3902.94	3716.69	4764.77	4898.59	4565.4
LOC101202792	2615.8	2478.38	2597.75	1861.45	1858.08	1607.36	2951.33	2115.45	2427.95	1396.39	1594.28	1537.04	5718.28	6434.51	6928.35	7608.2	7453.97	7168.32	4727.44	4760.24	4340.61	3597.45	3307.91	3002.19	5121.21	5294.39	4898.14	3331.33	3595.88	3446.45	5233.61	5107.65	5124.08	2948.91	2939.62	3297.82
LOC101202793	2051.56	2218.21	2021.46	2503.68	2564.87	1985.73	1974.41	1690.94	2214.04	2218.03	2024.25	2574.97	5838.45	5568.84	8318.12	4193.33	4721.99	4875.56	3893.82	3498.5	3873.49	3076.47	3092.42	3068.36	3185.71	3375.59	3781.36	3703.41	3190.41	3367.21	3560.49	3470.83	3311.32	3888.84	3456.18	3046.43
LOC101202794	23.1089	9.60611	25.7203	30.1043	74.6304	18.7776	13.0755	21.2846	18.7366	60.7126	76.0995	68.061	1.83455	2.97481	2.05284	3.43434	1.71553	2.13279	134.977	90.0587	178.963	184.139	198.32	155.856	335.24	369.788	248.068	270.366	76.4702	296.479	286.73	79.7397	104.067	224.049	79.2916	70.0084
LOC101202795	592.488	481.906	484.667	372.29	227.184	315.463	559.446	381.94	568.344	214.518	416.011	180.078	2023.51	2197.39	1886.56	3236.29	2880.37	3198.12	722.397	602.842	658.22	775.181	743.485	754.901	488.043	597.063	699.188	580.723	637.548	739.861	579.761	744.597	709.64	674.279	625.004	679.93
LOC101202797	58.4143	39.2249	245.147	4396.24	11839.9	6513	56.038	67.4012	54.6485	6288.48	5573.02	10671.4	7.33819	468.036	0	17265.6	20105.1	22300.5	31.3147	0	6.06655	2498	2634.82	2565.1	38.8952	22.3549	32.5649	1817.8	1365.79	1701.41	14.7041	23.7064	54.5115	3717.07	3823.49	2733.51
LOC101202798	2533.64	2461.56	2363.86	4032.98	4555.75	3270.12	1903.42	2165.12	1872.88	3823.55	4037.08	4816.73	9493.78	11698.9	11370.7	11088.3	11678.5	11898.9	3078.56	3251.3	2965.02	4599.88	4372.48	4169.81	4630.39	4173.85	4144.36	5072.63	4456.61	5160.33	3224.4	3423.42	3237.98	3308.45	3780.34	3340.25
LOC101202799	51.9951	25.6163	45.8143	19.0661	2.19501	5.63327	37.3587	26.0145	51.5257	2.69834	13.9516	25.5229	0.917274	2.97481	0	5.7239	0	2.13279	16.1972	19.2983	21.2329	16.1683	37.7752	26.9919	37.9692	33.5324	28.7337	26.0804	23.1189	42.7357	16.8047	11.8532	0	4.26759	20.9889	31.822
LOC101202800	3479.18	2265.44	2824.41	3198.08	3854.44	2301.19	3680.76	2113.09	3355.42	2293.59	2550.6	2487.06	3310.44	3131.48	3680.75	3652.99	4565.88	4290.11	1250.43	1359.15	1296.72	1156.03	1488.69	1528.96	1340.96	1512.68	1286.31	1479.63	1336.45	1474.38	2528.05	2326.46	2467.88	2560.55	2494.19	2327.25
LOC101202801	1121.43	1260.8	1506.25	1185.11	1285.18	1134.17	1403.75	1523.03	1413.05	1608.21	1190.96	1344.2	4480.88	4832.08	5353.82	5651.77	5015.35	5432.22	2532.17	2522.56	2493.35	2508.78	2335.2	2400.53	2241.11	2428.3	2473.98	2174.23	2398.14	2295.26	2704.5	2600.16	2442.11	2006.83	1967.13	2283.76
LOC101202804	1869.26	2247.03	2071.29	1725.98	1626.5	1368.89	2207.9	2058.69	1904.11	2124.94	1910.1	1817.8	13472.9	10987	14081.5	7718.1	7310.73	7030.75	6810.4	6653.31	5687.39	3863.33	3855.65	3609.07	5210.11	5586.87	5336.81	3143.55	3396.7	3162.44	7786.87	7622.69	7552.31	3964.59	3956.42	4644.95
LOC101202807	199.636	259.365	250.773	363.259	349.007	277.908	242.831	188.014	262.313	214.518	183.907	317.618	564.123	571.163	589.166	668.551	581.564	455.351	251.597	305.097	359.443	236.237	339.119	272.531	341.722	297.134	267.224	339.045	268.535	312.505	335.043	363.139	334.998	325.404	388.295	371.257
LOC101202808	354.337	634.003	536.108	147.511	85.6055	84.4991	523.955	757.968	487.933	82.2993	65.9529	110.599	5138.57	4236.12	4731.8	2591.78	2590.45	2283.15	3029.96	3077.62	3380.58	1645.57	1674.99	1749.25	3052.35	2812.06	2547.72	1363.13	1306.22	1249.13	5626.42	4892.14	4969.46	2553.09	2439.38	2593.49
LOC101202809	859.525	1037.46	968.53	864.998	997.633	886.302	878.862	1180.11	949.322	920.134	920.804	978.377	3999.31	4899.51	4205.25	4028.48	4367.74	4413.81	2267.61	2249.63	2450.88	2507.88	2275.96	2303.89	2736.56	2482.33	2320.73	2318.54	2494.17	2397.65	2263.38	1909.44	1926.73	1718.77	1599.82	1720.51
LOC101202810	2070.82	1926.02	2286.7	2110.31	2147.82	1353.86	2116.37	2259.71	2234.34	2348.9	2071.17	2067.35	10516.5	9993.37	9976.82	7411.3	8919.89	8059.82	4525.51	4192.32	3970.55	4100.46	4034.22	3572.5	4092.34	4139.39	4011.23	3161.81	3484.73	3303.11	4354.51	4651.84	4620.59	3496.22	3201.98	4559.03
LOC101202813	1301.8	937.396	1490.97	465.614	1023.97	461.928	2376.94	1450.9	1911.13	1556.94	996.903	1892.95	853.064	939.047	959.704	2306.73	3296.39	4130.15	6785.57	7069.61	6943.16	2598.61	2687.19	2583.38	7397.5	7988.16	7908.48	3278.3	3162.84	2992.39	5981.41	5825.31	5906.07	2425.06	2130.38	1954.93
LOC101202814	1210.01	1154.33	1191.98	1726.99	1490.41	2049.57	1138.51	1003.92	1130.44	1610.91	1650.09	1385.32	3784.67	4640.7	3811.1	6813.72	6314.86	6307.73	2013.86	2060.32	2205.19	2630.94	2954.19	2615.6	2075.34	1841.49	1948.15	3223.53	2575.09	2954.1	1750.84	1844.79	1738.42	3181.49	3069.05	2459.84
LOC101202818	86.6586	24.0153	21.7015	18.0626	8.78005	65.7215	66.3116	40.2042	70.2623	21.5867	2.53665	17.0152	7.33819	0.991602	28.7398	69.8315	110.652	81.0461	8.63853	0	3.03327	26.9472	31.7655	26.1212	3.70431	12.1089	2.87337	31.2964	47.127	59.6519	2.10058	4.31026	9.91117	51.2111	48.9742	46.6723
LOC101202819	393.494	542.745	436.441	750.601	883.493	506.995	489.398	450.524	454.363	760.932	686.164	921.659	1256.66	1299.99	1372.33	1568.35	1499.37	1754.22	711.599	797.663	826.567	762.605	765.807	986.509	815.874	832.721	895.535	962.365	796.713	796.842	987.275	880.37	728.471	1228	944.502	1049.07
LOC101202820	88.5843	49.6315	57.0669	0	8.78005	20.6553	84.057	70.9486	72.6044	0	20.2932	2.83587	315.542	489.851	307.926	72.1211	90.923	102.374	8.63853	34.9207	69.7653	26.0489	12.0194	24.3797	57.4168	42.847	32.5649	13.9095	26.6757	34.7227	6.30175	15.0859	9.91117	6.40139	13.9926	10.6073
LOC101202821	7946.91	9696.56	9039.88	285.991	224.989	459.112	12908.4	11904	15434.3	225.311	247.323	236.796	2012.5	3791.89	2826.77	572.39	702.509	512.937	1185.64	1177.2	1272.46	692.543	639.603	731.392	3848.78	3707.19	4036.13	1040.61	1239.53	1312.34	416.966	433.181	374.642	161.102	211.055	144.26
LOC101202822	342.783	330.61	252.381	300.04	251.329	334.241	313.813	251.868	373.952	272.532	216.884	246.721	1136.5	1166.12	1223.49	1417.24	1029.32	1274.34	452.443	443.861	400.392	504.811	439.566	511.975	426.922	343.707	396.526	452.929	442.816	403.318	258.372	249.995	275.531	399.02	381.299	382.925
LOC101202823	2641.48	1786.74	1863.11	877.04	660.699	672.237	2164	1316.1	1971.25	798.708	965.195	527.473	121.08	118.992	237.103	564.376	516.374	565.19	69.1082	135.088	157.73	225.458	252.407	202.004	122.242	95.9399	82.3701	257.326	209.848	270.659	477.883	524.774	491.594	589.995	845.388	906.927
LOC101202824	136.086	117.675	99.6662	49.1704	72.4354	68.5382	104.604	69.7661	103.832	122.774	55.8063	46.7919	587.055	471.011	381.829	548.349	378.274	476.679	210.564	194.821	207.779	252.405	267.002	214.193	285.232	183.497	183.896	191.256	219.63	182.517	189.053	269.391	247.779	205.911	195.897	169.717
LOC101202825	1.28383	1.60102	1.60752	2.00696	54.8753	13.1443	1.86793	0	0	222.613	169.956	157.391	135.756	101.143	53.3739	57.239	58.328	39.4567	129.578	170.928	157.73	25.1507	36.9167	59.208	92.6077	135.992	109.188	33.0351	23.1189	20.4775	109.23	53.8782	58.4759	8.53518	3.49816	2.12147
LOC101202826	1031.56	1695.48	2281.07	3036.52	3429.71	2550	1066.59	2474.92	962.594	2761.75	3108.66	5562.57	467.81	1018.38	419.806	7354.06	7941.18	8772.18	3177.9	3001.34	2896.78	7181.43	7110.33	7569.91	3608.92	3466.88	3598.42	9224.62	8067.61	8531.11	2981.78	3001.02	3313.31	9179.59	8828.18	8655.59
LOC101202827	1240.18	1435.31	1154.2	1857.44	1365.3	1435.55	1997.75	1046.49	1448.96	1284.41	1287.35	1288.9	1095.22	1705.56	1369.25	1744.64	2474.65	2435.65	712.679	784.797	667.32	864.106	788.987	746.194	1081.66	887.677	1032.5	1079.73	1060.8	1128.93	377.055	406.242	441.047	154.7	200.561	182.446
LOC101202828	557.182	470.699	566.651	687.382	825.325	508.872	630.427	530.932	669.834	845.929	655.724	741.581	2767.41	2817.14	2633.8	2064.04	2170.14	2069.88	1386.48	1211.2	1152.64	1229.69	1192.5	1141.49	1139.07	1335.71	1162.76	995.4	1227.08	980.249	1227.79	1259.67	1191.32	759.631	1021.46	1116.95
LOC101202829	681.072	713.253	770.805	2391.29	2992.9	1669.33	667.786	670.464	663.588	2740.16	2146.01	3086.85	2626.15	2677.33	2921.2	1884.31	1940.26	1977.1	840.097	1040.27	893.299	769.791	924.635	915.111	954.786	871.842	1062.19	978.883	946.986	944.636	1131.16	1012.91	1000.04	934.603	934.008	1063.92
LOC101202830	83.449	167.306	274.082	2.00696	4.39003	2.81664	190.529	134.802	131.156	5.39668	0	2.83587	253193	140433	177327	60262.3	47780.1	31295.5	143789	158737	162499	18418.4	20052.6	18591.3	117175	118119	125295	9137.69	6811.18	8354.82	981806	1.02211e+06	973201	195888	199112	178180
LOC101202831	674.011	853.342	975.764	1964.81	1982.1	1347.29	770.522	944.799	920.436	1925.27	1905.02	1895.78	3778.25	4252.98	3356.4	4789.76	4815.49	5084.58	1654.28	1591.65	1762.33	1689.59	1548.78	1503.71	1429.86	1565.78	1507.56	1371.83	1559.64	1478.83	1388.49	1604.49	1415.32	1269.61	1408.59	1430.93
LOC101202832	242.002	236.951	280.512	266.925	226.086	167.12	280.19	201.021	263.874	199.677	209.274	110.599	1474.98	1421.96	1486.26	1511.11	1694.94	1671.04	623.054	748.957	535.373	714.999	727.173	730.522	657.515	519.752	562.224	536.386	681.118	641.035	619.672	604.513	650.173	484.372	495.572	577.039
LOC101202833	22.467	11.2071	9.64511	2.00696	0	38.494	16.8114	0	12.4911	0	0	5.67175	0	0	0	4.57912	0	17.0623	0	0	0	3.59296	8.58528	5.22423	0	0	0	1.73869	7.11351	5.34196	0	0	0	56.5456	100.281	48.7937
LOC101202834	0	1.60102	4.82256	0	0	0	0	0	1.56138	0	0	0	25.6837	11.8992	12.3171	0	6.86212	0	0	0	0	0	0	0	0	0	3.83117	0	0	0	0	0	0	0	0	0
LOC101202835	132.876	209.733	114.938	104.362	75.7279	168.998	143.831	139.532	149.112	116.029	152.199	70.8969	1085.13	1077.87	982.286	904.375	717.091	802.996	271.034	232.498	279.061	317.079	244.68	271.66	246.337	272.916	196.347	254.718	273.87	263.537	195.354	193.962	158.579	284.862	325.329	241.847
LOC101202836	68.043	75.2478	98.0587	380.318	500.463	203.737	113.01	86.3208	71.8237	469.511	498.452	371.5	600.814	565.213	547.083	565.521	663.91	632.373	360.659	280.285	248.728	348.517	230.086	247.28	289.862	269.191	251.899	281.668	270.313	283.124	296.182	320.037	230.93	250.721	253.033	300.188
LOC101202837	389.001	341.017	403.487	998.46	1261.03	616.844	347.436	339.371	355.996	1119.81	967.732	1127.26	1056.7	756.592	1113.67	1196.29	1077.35	1202.9	470.8	415.373	500.49	520.081	515.975	484.112	482.486	501.123	510.503	409.462	478.383	412.221	464.229	591.583	533.221	480.104	486.244	571.735
LOC101202838	1706.21	2232.62	2356.62	1332.62	1919.54	2132.19	2204.16	3540.34	2350.66	2993.81	2336.25	3162	9650.64	9473.77	8690.71	7292.24	6623.66	7146.99	4075.23	3804.52	3964.49	2130.62	2107.69	1932.97	4463.69	4673.11	4185.55	2114.25	2125.16	2131.44	5234.66	5296.23	5369.87	2285.3	2308.78	2418.47
LOC101202839	2001.49	1705.08	1683.07	2149.45	1604.55	3090.79	1582.14	1677.93	1679.27	960.609	1529.6	1199.57	6472.28	7684.92	5358.95	12644.1	12079	11444.6	3976.96	4008.53	4762.24	5075.05	5655.98	5627.37	3317.21	3284.31	3684.62	5472.53	4855.86	4890.56	3858.77	3360.92	3908.97	7200.49	7010.31	5951.78
LOC101202840	1106.02	1511.36	1707.19	1319.57	1651.75	1292.84	1223.5	2227.79	1291.27	1512.42	1410.38	1680.26	4140.57	4147.87	3841.9	4921.4	4517.85	4864.9	3398.18	3571.1	4019.09	3020.78	3270.13	3463.67	4099.74	3658.76	4042.84	3378.28	3268.66	3175.79	4315.65	3896.47	4179.54	3501.56	3365.23	3425.11
LOC101202841	638.706	648.412	585.137	673.334	659.601	548.305	706.079	617.253	542.581	572.048	634.163	605.459	4292.84	3983.27	4335.6	3198.51	2790.31	3217.32	1004.23	1014.54	1117.76	1121.9	937.513	930.784	1018.68	1026.46	954.918	939.762	1025.23	1027.44	1209.94	1373.89	1279.53	1353.89	1356.12	1368.35
LOC101202842	95.0035	104.066	110.115	180.626	147.066	122.054	121.416	92.2332	81.192	165.948	88.7828	163.063	596.228	402.59	364.38	439.595	345.679	429.758	197.606	214.119	259.345	160.785	219.783	130.606	261.154	230.069	210.714	155.613	128.932	158.478	222.662	161.635	180.383	222.982	157.417	164.414
LOC101202843	1869.26	1430.51	1619.58	26038.2	22840.2	16093.3	1753.99	1492.29	1891.62	24730.3	20624.2	26363.7	4462.54	6617.95	5284.02	26066.6	22770.2	25588.2	2048.41	1990.48	1833.61	5870	5679.16	5694.41	1497.47	1780.94	1715.4	4730.11	5079.04	4870.09	1784.45	1961.17	1830.59	5627.89	5846.59	6595.64
LOC101202844	2034.23	1424.11	1623.59	1850.41	1906.37	2065.53	1603.62	1689.76	1619.16	2069.63	1990	1936.9	13932.5	11666.2	10245.7	13397.3	11575.5	10319.5	3187.62	2853.39	3139.44	5922.99	5344.34	5367.9	3126.44	2905.21	2829.32	3992.03	4631.78	4408.01	3668.67	3732.68	3830.67	6132.53	5998.17	6569.12
LOC101202845	33.3796	57.6366	53.0481	26.0904	46.0953	92.0101	40.1606	94.5981	49.9643	49.9193	46.928	68.061	161.44	225.094	176.545	68.6867	237.601	130.1	31.3147	16.5414	15.1664	74.5539	50.6532	55.7251	38.8952	54.9559	44.0584	60.8542	112.927	73.8971	12.6035	30.1718	39.6447	12.8028	23.321	10.6073
LOC101202847	2.56766	11.2071	4.82256	0	0	7.51103	0	3.54743	1.56138	16.19	12.6833	31.1946	18.3455	73.3786	23.6077	22.8956	42.8882	35.1911	2.15963	24.8121	9.09982	9.88064	5.15117	0	16.6694	1.86291	11.4935	14.7789	14.227	24.9291	12.6035	2.15513	1.98223	4.26759	2.3321	2.12147
LOC101202850	749.115	590.775	642.204	22.0765	12.0726	572.716	548.238	396.13	620.65	66.1093	62.1479	76.5686	1878.58	1411.05	990.497	1281.01	1003.58	927.765	1632.68	1828.74	1995.89	1474.91	1494.7	1439.28	1627.12	1680.35	1693.38	1255.33	1043.02	1154.75	1598.54	1666.99	1562.99	2088.99	2374.08	2343.16
LOC101202851	128.383	216.938	375.356	6.02087	2.19501	16.8998	113.944	247.138	85.8762	0	12.6833	2.83587	103.652	60.4877	36.9512	119.057	160.402	147.163	2414.47	2706.36	2789.09	2452.19	2294.85	2294.31	1573.41	1428.85	1607.17	1359.66	1704.57	1315.9	1669.96	1591.56	1894.03	731.892	801.078	699.023
LOC101202852	6662.44	13938.5	11746.1	5373.62	2826.08	5228.62	6856.25	16015.5	7066.83	7116.87	6153.91	4500.53	888.838	1093.74	358.221	2115.55	4438.93	5931.3	402.771	354.721	404.942	1200.05	1099.77	1208.54	1515.99	1191.33	1457.76	2919.26	2071.81	2689.68	116.582	140.083	130.827	367.013	481.58	175.021
LOC101202853	690.701	803.711	653.457	339.175	444.49	485.4	664.05	700.026	519.941	225.311	379.229	272.244	5359.63	4027.89	4203.2	4363.9	3923.41	3751.58	1175.92	1066.92	1299.76	1333.89	1538.48	1769.27	969.603	998.52	883.084	1463.98	1425.37	1269.61	1559.68	1521.52	1441.08	2491.21	2652.77	2660.32
LOC101202854	2104.2	1705.88	1744.96	1550.37	1340.06	1720.97	2041.65	1731.15	2001.7	1894.23	1863.17	1637.72	5726.54	6645.72	5840.34	7546.38	7764.48	8040.63	3186.54	3187.89	3057.54	3527.39	3235.79	3655.22	2969.93	3402.61	2867.63	3034.02	3467.83	3003.96	2761.22	2607.71	2616.55	2665.11	2772.87	2893.68
LOC101202855	116.187	46.4295	36.1692	208.723	226.086	136.137	84.991	37.8393	89.7796	214.518	157.272	148.883	796.193	660.407	731.839	675.42	589.284	624.908	177.09	237.093	169.863	215.577	192.31	198.521	179.659	148.101	153.247	199.949	195.621	152.246	227.913	175.643	134.792	201.644	207.557	220.633
LOC101202857	2878.35	1930.83	2050.39	387.342	661.796	879.73	2799.1	2210.05	2600.49	895.849	701.384	1210.92	291.693	467.045	333.587	479.662	731.673	607.846	30.2349	38.5966	45.4991	203.9	289.324	202.004	68.5297	108.049	49.8052	281.668	275.648	305.382	74.5707	92.6705	133.801	442.763	608.679	501.727
LOC101202858	693.91	690.039	674.354	830.88	870.323	753.92	749.041	705.939	779.131	814.898	656.992	737.327	2793.1	3025.38	2766.21	2998.18	3003.03	2713.98	1335.73	1396.83	1226.96	1362.63	1428.59	1487.16	1122.41	1155.94	1198.2	1423.99	1261.76	1383.57	1077.6	1042	985.171	1654.76	1507.71	1560.34
LOC101202859	729.858	879.759	751.515	1304.52	1058	855.319	668.72	639.72	861.884	1137.35	1094.56	1104.57	3433.36	3705.62	3586.32	3930.03	3774.16	3955.26	1726.63	1876.53	1712.28	1350.05	1383.09	1374.84	1828.08	1553.67	1736.48	1299.67	1539.19	1347.06	1325.47	1282.3	1317.19	1099.97	1096.09	1028.91
LOC101202860	8.98681	13.6086	14.4677	4.01391	2.19501	16.8998	3.73587	0	3.12277	13.4917	3.80498	7.08969	255.919	196.337	176.545	124.781	60.0435	45.855	102.583	109.357	157.73	71.8592	40.3508	54.8544	78.7166	114.569	86.2012	53.0301	51.5729	47.1873	27.3076	73.2744	93.165	33.0738	16.3247	6.3644
LOC101202861	251.631	411.462	407.506	55.1913	52.6803	92.0101	238.161	225.853	225.62	49.9193	58.343	45.374	5189.02	5041.3	4930.93	4050.23	3508.26	3394.34	1309.82	1326.07	1351.32	1282.69	1431.17	1308.67	1122.41	1182.95	1176.17	1470.93	1277.76	1551.84	1108.06	1004.29	981.206	2165.8	1883.17	1652.62
LOC101202862	35.9473	33.6214	48.2256	6.02087	17.5601	7.51103	22.4152	21.2846	35.9118	18.8884	27.9032	0	0	0	28.7398	0	0	0	6.4789	0	6.06655	0	0	3.48282	5.55646	1.86291	19.1558	0	0	1.78065	0	17.241	22.7957	2.1338	0	0
LOC101202863	102.706	88.056	71.5346	99.3443	80.118	96.7045	84.991	66.2187	65.5782	148.409	90.0511	112.017	470.561	539.432	624.064	663.972	599.577	758.208	633.852	580.787	643.054	573.077	534.863	531.13	554.72	520.684	557.435	578.115	592.199	612.545	592.365	617.444	557.999	650.808	532.886	412.625
LOC101202864	6.41915	6.40407	9.64511	8.02782	8.78005	14.0832	1.86793	2.36495	5.46485	35.0784	32.9765	36.8664	427.449	442.255	308.953	81.2793	48.0348	85.3117	60.4697	110.276	98.5814	171.564	100.448	109.709	87.0513	111.775	90.0324	91.2813	109.37	91.7036	150.192	163.79	148.668	200.577	187.734	124.106
LOC101202865	236.225	91.258	307.036	54.1878	30.7302	93.8879	159.708	102.875	106.174	66.1093	58.343	56.7175	255.919	141.799	166.28	2461.27	1070.49	1522.81	571.223	719.55	708.269	1267.42	1389.1	1493.26	474.152	552.353	533.49	2729.74	1851.29	2436.82	962.068	1075.41	999.046	4616.47	4735.34	3125.98
LOC101202866	427.516	393.05	330.345	588.038	558.631	356.774	428.691	344.101	430.942	519.43	604.991	541.652	2851.8	2484.95	3377.95	2123.57	2186.44	1946.17	1229.91	1042.11	1402.89	1264.72	1029.38	1102.31	1214.09	1319.87	1178.08	915.421	776.261	973.127	1274	1330.79	1429.19	946.338	812.739	1042.7
LOC101202867	1679.89	1713.89	1607.52	973.373	711.184	1628.96	1566.26	1690.94	1615.25	553.16	1003.25	605.459	4560.68	5079.98	3952.75	8519.45	7552.62	7738.84	2431.75	2578.62	2757.25	3204.92	3444.41	3390.53	2257.78	2377.07	2548.68	4213.72	3105.94	3673.49	1961.95	1951.47	2354.89	5338.76	5188.93	3600.13
LOC101202868	258.692	203.329	184.865	120.417	73.5329	177.448	233.492	127.707	267.777	68.8077	105.271	55.2996	3386.57	2765.58	2218.1	1906.06	1596.3	1483.36	528.03	605.599	529.306	800.331	746.061	747.065	450.074	389.348	436.753	592.894	483.718	426.466	502.04	676.71	628.368	914.331	832.561	851.769
LOC101202869	1181.77	1135.12	1138.93	1185.11	1554.07	1033.71	991.872	1195.48	1028.95	1262.82	965.195	1110.24	3409.51	2694.18	3360.5	4927.13	4647.37	5031.26	1774.14	1816.8	1721.38	2796.22	2755.02	2833.27	1618.78	1947.67	1762.34	2787.12	2604.43	2911.37	1831.71	1996.73	1828.61	3215.63	2889.48	2866.1
LOC101202870	973.144	1083.89	855.2	277.963	238.159	208.431	1625.1	1311.37	2081.33	269.834	239.713	205.601	4027.75	3494.41	3488.81	1748.08	1803.88	2411.12	1930.71	1778.2	1780.53	897.341	956.4	912.499	2203.14	1974.69	1902.17	963.235	1161.28	1008.74	3707.53	3521.48	3582.89	1617.42	1527.53	1707.78
LOC101202871	846.686	814.918	797.33	1730	2348.66	1090.98	1056.32	1032.3	1295.17	3174.6	1707.17	3269.76	1621.74	1752.16	1783.92	2389.15	2309.1	2432.45	1034.46	1015.46	949.415	561.4	594.96	534.613	1010.35	1179.22	1116.78	735.466	791.378	589.396	876.994	826.492	972.286	346.742	415.115	508.091
LOC101202872	322.241	293.787	303.821	823.855	1010.8	511.689	282.992	264.875	335.698	631.411	673.481	676.356	1430.03	1505.25	1383.62	1560.33	1616.03	1674.24	619.815	601.004	556.606	759.911	913.474	934.267	566.759	497.397	642.678	609.411	561.078	651.719	589.214	545.247	716.578	563.322	581.86	819.947
LOC101202873	283.085	433.075	388.216	138.48	221.696	70.4159	243.765	295.619	316.961	338.642	138.247	233.96	11278.8	9137.61	14819.5	3315.28	3353.86	2555.09	2415.55	2337.85	2320.45	2020.14	2072.49	1951.25	2012.37	1787.46	1924.2	1560.47	1453.82	1517.12	3972.21	3823.2	3991.23	3485.56	3456.18	3183.26
LOC101202874	0	0	0	0	0	0	0	0	0	0	0	0	32.1046	11.8992	12.3171	0	3.43106	8.53117	21.5963	0	10.6165	0	0	0	0	0	3.83117	5.21607	0	0	12.6035	6.46538	7.92894	6.40139	4.66421	33.9435
LOC101202877	537.283	750.077	734.636	2212.67	2407.93	1312.55	507.144	740.23	632.361	2296.29	1648.82	2204.89	2009.75	2151.78	2414.14	3222.55	2971.3	2615.87	746.153	831.664	935.765	989.86	1116.09	1056.17	888.108	923.072	804.545	895.426	980.775	1065.72	1062.9	817.871	806.77	1177.86	1183.54	999.211
LOC101202878	1125.92	755.68	617.287	49.1704	38.4127	327.669	1100.21	561.676	932.147	80.9502	73.5629	76.5686	4706.53	5739.39	5363.05	1666.8	1493.37	1313.8	923.243	816.042	1051.03	768.893	671.369	672.184	1077.95	1371.1	1059.32	975.406	1010.12	942.856	419.067	457.965	453.932	258.189	327.661	358.528
LOC101202879	467.314	405.858	417.151	1123.9	1475.05	742.653	447.37	445.794	424.697	1051	1036.22	1199.57	709.97	928.14	828.322	1688.55	2044.05	2215.97	518.312	415.373	503.523	628.768	638.745	615.589	617.693	587.748	573.717	633.753	601.091	600.97	341.345	348.053	301.3	312.601	368.473	424.293
LOC101202880	1939.87	2593.65	4171.51	443.537	392.907	1101.31	2252.73	4034.61	2039.17	804.105	1950.68	2064.52	1159.43	1195.87	1367.19	2458.99	2876.94	3159.73	22576.8	23449.3	22217.2	23491.7	22587	23037.1	23197.3	23156.9	23648.8	25192.8	25546.4	25826.6	23951.9	23580.3	23963.2	23528.3	21597.6	23755.1
LOC101202882	0	1.60102	4.82256	0	0	0	0	0	0	0	0	0	6.42092	0	0	0	3.43106	0	10.7982	5.5138	12.1331	0	0	0	0	0	0	0	0	0	0	0	0	0	0	0
LOC101202885	1279.98	1484.14	1376.84	1798.23	1922.83	1458.08	1696.08	1908.52	1472.39	2169.46	1643.75	1595.18	14905.7	18000.6	26914.8	8622.48	9859.14	9862.03	2009.54	1711.11	1870.01	3821.11	3786.97	3973.9	2079.97	2055.72	2153.11	4231.1	4466.39	4149.81	1400.04	1296.31	1570.92	1592.88	1473.89	1448.96
LOC101202887	170.108	120.076	103.685	380.318	392.907	311.708	209.208	70.9486	167.068	323.801	188.98	294.931	553.116	898.391	661.016	863.163	689.643	675.029	304.508	305.097	329.11	383.548	354.572	446.672	172.25	219.823	258.604	319.919	257.865	301.821	103.979	143.316	126.863	69.3484	130.598	77.4336
LOC101202888	314.538	363.431	417.151	347.203	255.719	170.876	383.86	436.334	311.496	165.948	156.004	138.958	4627.65	4825.14	4108.77	4837.84	4725.42	5226.41	2762.17	2671.43	2737.53	1204.54	1524.75	1175.45	2773.6	2713.33	2975.86	1572.65	1364.01	1454.79	3951.2	3886.77	4119.08	2428.26	2158.36	2166.02
LOC101202889	22094.1	24439.5	27180.7	59206.2	64837.4	50480.7	30541.6	19804.1	32856.2	64598.2	55744.2	94641.6	28403.4	29215.6	47785.1	9461.6	11488.9	13519.8	22677.2	21911.8	25400.6	5925.69	5910.97	6062.72	22102.7	20855.3	24082.7	11676.2	9894	10702.6	13916.4	14214.1	14756.7	4783.97	3843.31	3487.69
LOC101202890	538.567	561.957	611.661	1271.41	1277.5	752.981	510.88	620.8	585.519	1106.32	937.292	925.913	2764.66	3070	3250.68	2787.54	3258.65	2688.39	1685.59	1616.46	1601.57	1180.29	1262.89	1246.85	1685.46	1513.62	1590.89	1099.72	1209.3	1303.44	1492.47	1518.29	1643.27	1141.58	1085.59	1143.47
LOC101202891	43.6502	40.0254	35.3654	4.01391	2.19501	38.494	20.5473	23.6495	44.4995	21.5867	15.2199	15.5973	759.503	754.609	498.841	252.996	263.334	185.553	212.724	168.171	180.48	150.904	125.345	133.218	218.554	183.497	188.685	104.321	186.73	105.949	118.683	95.9032	97.1295	29.8731	96.7823	41.3686
LOC101202892	106.558	98.4626	106.9	462.603	666.186	313.586	56.038	82.7734	60.1133	531.573	429.962	762.85	137.591	133.866	112.906	105.32	161.26	265.533	150.094	81.788	66.732	102.399	74.6919	65.3029	67.6036	94.077	126.428	84.3265	78.2486	88.1423	29.4082	91.5929	71.3604	24.5387	46.6421	30.7613
LOC101202894	164.33	188.12	131.817	243.845	298.522	304.197	202.671	111.153	131.937	283.326	324.691	248.139	761.337	664.373	578.902	1121.88	1100.51	1091.99	634.932	641.438	527.79	721.286	717.729	648.675	663.071	549.559	474.107	685.914	678.451	701.577	547.202	450.422	483.665	613.466	469.919	503.848
LOC101202895	320.958	209.733	235.502	26.0904	26.3402	41.3107	512.748	139.532	475.442	35.0784	50.733	31.1946	12123.6	11907.2	12430	6810.29	7030.24	6799.34	1628.36	1677.11	1786.6	2314.76	2141.17	2099.27	1710.46	1782.81	1897.38	1853.44	2118.05	1876.81	1849.56	1765.05	1765.18	2270.36	1919.32	2096.01
LOC101202896	374.879	648.412	1642.08	670.323	874.713	554.877	391.332	3600.64	622.992	1659.48	1655.16	1752.57	88.0583	75.3618	60.5589	133.939	354.257	314.587	3581.75	3776.95	3814.34	4389.7	4202.49	4000.02	3162.55	3617.77	3644.4	5143.92	5053.26	4555.8	5901.59	5550.53	5570.08	5582.01	5102.65	5280.33
LOC101202897	1.28383	8.00509	10.4489	391.356	467.538	191.531	3.73587	21.2846	4.68415	501.891	284.105	429.635	25.6837	8.92442	16.4227	19.4612	18.8708	33.0583	11.878	11.0276	6.06655	8.9824	5.15117	21.7676	0	7.45164	7.66233	1.73869	7.11351	3.56131	11.5532	20.4737	29.7335	1.0669	8.16237	0
LOC101202899	2030.38	1664.26	1890.44	1647.71	1614.43	2279.6	1829.64	2098.9	1776.86	948.466	1098.37	1096.07	4315.77	4546.5	3435.43	9649.34	9217.54	10804.7	3601.19	3738.35	3949.32	4621.44	4715.89	4941.25	3020.86	2913.59	3135.81	4092.88	4228.98	3846.21	3853.52	3636.78	3679.03	6268.03	6563.71	6494.87
LOC101202900	828.071	861.347	878.509	963.339	1054.7	798.047	849.91	994.463	959.471	820.295	736.897	923.077	2863.73	2757.65	2589.66	3006.19	3018.47	3120.28	1099.25	963.995	1023.73	790.451	966.703	925.56	1137.22	1216.48	1217.35	1003.22	845.618	868.959	1104.91	1034.46	1212.14	1019.95	1068.1	1046.94
LOC101202901	418.529	378.641	361.692	2455.51	2856.81	1409.26	587.465	346.466	717.456	3027.54	1832.73	2567.88	731.067	877.568	575.823	1916.36	2133.26	2440.98	266.715	304.178	347.31	380.854	273.012	267.306	353.761	413.566	327.565	426.849	334.335	415.782	638.578	510.765	641.253	440.629	480.414	318.22
LOC101202902	3459.28	3276.48	2516.57	90.313	91.093	254.436	4188.84	3007.04	4724.75	137.615	95.1244	113.435	1450.21	1363.45	1823.95	1149.36	1261.77	1330.86	863.853	907.938	961.548	761.707	893.728	827.17	864.03	717.221	810.291	1068.43	1005.67	931.281	964.168	824.337	791.903	1019.95	1201.03	804.036
LOC101202904	465.389	489.911	511.191	429.488	369.86	407.473	609.88	769.792	613.624	426.338	413.474	476.427	1758.41	2027.83	1763.39	2151.04	2139.26	2076.27	1509.58	1197.41	1254.26	909.917	983.873	907.275	1340.96	1327.32	1284.4	1056.25	821.61	1095.99	951.565	748.907	833.53	834.314	829.063	667.201
LOC101202905	84.0909	40.8259	20.8977	97.3373	82.313	74.1714	58.8399	21.2846	39.0346	122.774	175.029	131.868	691.624	650.491	667.174	256.43	234.17	241.006	92.8642	99.2483	151.664	23.3542	36.0582	26.1212	174.103	122.952	175.276	64.3316	48.9054	37.3937	122.884	52.8006	50.547	2.1338	23.321	10.6073
LOC101202906	792.123	806.913	1097.94	2468.56	4206.74	3112.38	1076.86	1461.54	886.086	3408	2867.68	3968.81	38.5255	113.043	143.699	817.372	1022.46	1841.67	8.63853	31.2448	6.06655	138.329	110.75	138.442	18.5215	55.8873	68.961	262.542	265.867	272.44	4.20117	10.7756	19.8223	120.559	199.395	150.624
LOC101202907	858.241	994.232	802.956	967.353	929.588	929.49	897.542	943.616	907.164	974.1	673.481	784.119	2981.14	2885.56	2933.51	2866.53	2871.8	2981.64	1524.7	1521.81	1442.32	1503.65	1877.6	1756.21	1404.86	1307.76	1521.93	1843.01	1619.21	1732.58	1447.3	1339.41	1480.73	1987.63	1866.85	2116.16
LOC101202908	8339.12	24176.2	22138	20999.8	37596.2	20951.1	12439.5	35942.6	9141.91	30673.4	22431.6	48855	42638.5	41637.4	50566.7	24474.2	25119.6	26739.9	51946.7	51817.7	55557.4	21209.2	23670.5	23438.5	64331.8	61368	68757.9	38871	31681.8	34074.6	50021.2	43647.8	48144.5	30644.5	27764.9	22084.5
LOC101202909	2127.31	1567.4	2899.16	2171.53	4334.05	2163.18	1644.71	4062.99	2578.63	3277.13	4006.64	6319.75	643.009	659.415	302.794	897.507	970.132	826.457	5708.99	5914.47	5602.46	4137.29	3777.52	3779.73	4245.14	3962.41	4078.28	3863.37	3424.26	3565.76	8931.69	9447	8493.88	7683.8	7559.52	6977.51
LOC101202910	5.77724	4.80305	7.23384	1.00348	6.58504	5.63327	0	0	1.56138	2.69834	2.53665	12.7614	39.4428	10.9076	4.10569	5.7239	4.28882	3.19919	8.63853	7.35173	0	3.59296	6.86822	8.70705	1.85215	9.31455	0	1.73869	1.77838	4.45163	6.30175	8.62051	14.8668	14.9366	4.66421	0
LOC101202911	2436.71	2334.28	2602.57	1648.71	1859.18	1047.79	2401.23	2713.78	2371.74	1403.14	1070.47	1280.4	7418.91	8795.51	9514.93	5401.07	5465.67	5965.42	2519.21	2514.29	2516.1	2343.51	2283.68	2056.61	2685.62	2699.36	2504.62	1830.84	2489.73	1810.03	2531.2	2632.49	2358.86	1645.16	1925.15	2032.37
LOC101202912	44.2922	40.0254	68.3196	0	2.19501	15.0221	60.7078	102.875	40.596	13.4917	15.2199	2.83587	7.33819	5.94961	12.3171	4.57912	3.43106	8.53117	8.63853	5.5138	3.03327	1.79648	5.15117	6.09494	3.70431	3.72582	0	12.1708	0	3.56131	10.5029	17.241	0	1.0669	19.8229	11.6681
LOC101202913	625.867	758.082	718.561	574.993	451.075	364.285	509.012	880.945	493.398	373.72	380.498	433.889	3704.87	3699.67	4333.55	3307.27	3147.14	2951.79	2288.13	2100.76	2082.34	1602.46	1536.77	1469.75	2315.19	2206.62	2031.48	1466.59	1396.03	1339.94	2844.19	2610.94	2759.27	1622.75	1683.78	1642.02
LOC101202914	605.326	678.831	649.438	1023.55	1028.36	877.852	661.248	746.143	652.659	1123.86	897.974	850.762	1931.78	2212.26	2098.01	2578.04	2359.71	2422.85	870.332	887.721	720.402	889.257	772.675	786.247	770.496	914.689	741.331	766.763	952.321	761.229	838.133	753.217	669.004	743.628	692.635	896.32
LOC101202915	226.596	257.764	282.12	450.562	605.824	307.952	185.859	301.532	290.418	516.732	448.987	482.099	1555.7	1416.01	1599.16	1396.63	1319.24	1283.94	886.529	699.333	727.986	823.686	660.208	672.184	635.289	788.011	770.064	562.466	656.221	618.777	695.293	771.536	919.757	580.392	587.69	692.659
LOC101202916	505.187	469.899	571.473	4477.52	3150.94	2265.52	558.512	546.304	505.108	2344.86	2518.89	2682.74	2340.88	2062.53	2177.04	2412.05	2492.66	2507.1	1080.9	1115.62	1099.56	1197.35	1073.16	1046.59	1230.76	1344.09	1293.02	1032.78	1161.28	1466.37	1715.13	1763.97	1721.57	902.596	1021.46	1256.97
LOC101202917	1659.99	1677.87	1896.07	1602.55	1770.28	1296.59	1556.92	1454.45	1589.49	1743.13	1469.99	1717.12	6480.54	6059.68	6554.73	6616.82	6874.12	7668.46	2924.14	2811.12	2834.59	3224.68	3307.05	3037.02	3272.76	3488.3	3407.82	3333.94	3660.79	3462.48	3269.56	3220.84	3216.18	2894.49	3133.18	3334.95
LOC101202918	1401.94	1516.16	1081.06	275.956	221.696	382.124	1465.39	1130.45	1302.19	263.088	279.032	198.511	69722.9	63167	76645	33109.3	25689.2	23586.6	15187.6	15655.5	16014.2	12776.6	12793.8	12584.3	14044	13594.6	13555.6	11024.2	11224.2	10846	15366.8	15812.2	15281	11953.5	11778.3	11419.9
LOC101202920	94.3615	97.6621	53.8519	65.2261	63.6554	74.1714	89.6608	98.1456	82.7534	56.6651	67.2212	58.1354	759.503	811.13	1044.9	1136.77	923.812	827.524	113.381	56.9759	51.5656	96.1116	90.1454	91.424	94.4599	74.5164	51.7207	39.9899	74.6918	61.4325	61.9672	71.1192	95.1473	50.1442	61.8008	74.2514
LOC101202921	16.0479	16.0102	76.3572	245.852	187.674	76.0492	62.5758	9.45981	117.104	172.694	400.791	280.752	235.739	339.128	677.438	3153.87	24481.5	9944.15	113.381	147.035	169.863	16886.9	16439.1	13943.5	124.094	149.033	176.234	17889.4	19029.5	18674.6	1172.13	867.439	1029.77	18517.1	16773.7	16402.1
LOC101202922	8.98681	12.0076	40.188	77.2678	44.9978	89.1935	3.73587	41.3867	9.36831	29.6817	82.4411	36.8664	12.8418	13.8824	8.21137	186.599	328.524	186.619	19.4367	20.2173	0	86.231	84.9943	99.2604	20.3737	29.8066	17.2402	130.402	164.5	144.233	43.062	17.241	3.96447	197.376	200.561	142.138
LOC101202923	1408.36	1174.35	1315.75	1554.39	1304.94	1245.89	1406.55	1345.66	1504.39	1234.49	1255.64	971.287	5287.16	4784.48	5040.76	5486.93	5126	5697.76	2048.41	2093.4	2132.39	2244.7	2186.67	2134.97	1923.46	2069.69	2140.66	2228.13	2142.94	1980.09	2596.32	2515.03	2451.03	3100.41	2803.19	2626.38
LOC101202924	42.3664	248.958	214.604	14.0487	21.9501	7.51103	98.0665	260.145	32.0084	2.69834	5.0733	5.67175	25.6837	15.8656	26.687	96.1614	24.0174	26.6599	128.498	57.8949	213.846	49.4032	122.77	26.1212	155.581	249.63	171.445	122.578	19.5621	44.5163	48.3134	197.194	48.5648	30.94	15.1587	15.911
LOC101202925	705.465	774.893	671.139	596.066	460.953	863.769	569.72	651.545	687.79	416.893	601.186	625.31	2119.82	2443.31	2118.53	4195.62	3912.26	4060.84	1376.77	1219.47	1374.07	1780.31	1860.43	2094.92	1261.32	1369.24	1417.53	1923.86	1947.32	1858.11	1324.42	1364.2	1224.03	2287.43	2179.35	1893.41
LOC101202927	1161.22	726.862	663.905	440.527	400.59	719.181	941.438	726.041	988.356	465.464	511.135	395.604	2305.11	2109.14	2199.62	1695.42	1475.35	1788.35	913.525	918.047	884.199	865.903	821.611	797.566	736.231	984.548	955.876	708.516	866.069	699.797	922.157	714.425	729.462	530.248	515.395	721.299
LOC101202929	614.313	645.21	544.949	816.831	672.771	855.319	458.578	655.092	640.948	766.328	594.844	667.848	3126.99	3179.08	2908.88	3583.16	3635.21	3637.48	1383.24	1628.41	1540.9	1666.23	1544.49	1736.19	1289.1	1167.11	1396.46	1383.13	1455.6	1347.06	1197.33	1302.78	1129.87	1599.28	1469.23	1387.44
LOC101202930	17.9736	12.8081	8.0376	37.1287	21.9501	15.0221	16.8114	16.5547	25.7628	33.7292	3.80498	5.67175	522.846	554.306	556.321	321.683	489.783	426.559	113.381	158.062	148.63	120.364	161.403	181.107	241.706	209.577	216.461	205.166	160.943	144.233	95.5766	79.7397	38.6536	50.1442	22.155	25.4576
LOC101202931	4221.88	3843.24	4240.64	9118.6	14285.1	6166.56	5006.06	4763.02	4994.09	16010.6	12968.6	23281.1	4208.45	6038.86	5353.82	10327.1	14612	14733.3	4581.66	4623.32	4872.95	2427.04	2500.03	2754.91	5610.18	5789.93	5709.39	2806.25	3081.04	2731.52	3667.62	3368.47	3360.88	1869.21	2416.06	2268.91
LOC101202932	9726.94	10245.7	12749.2	3098.74	2653.77	6090.51	8497.23	14462.9	6911.47	2674.05	3536.09	2601.91	58555.1	42288.9	53678.8	37742.2	29144.3	27159	18348.2	18738.6	18715.3	17147.4	18262.6	18279.6	16558.3	16072.3	17070.7	16035.1	14615.6	14596.9	27059.7	26593.2	26489.6	25002.8	23398	22834.4
LOC101202933	250.989	195.324	162.359	325.127	368.762	263.825	162.51	196.291	173.314	411.497	351.326	426.799	716.391	775.433	580.955	1058.92	1190.58	1094.12	209.484	247.202	219.912	399.717	400.074	379.627	170.398	213.303	182.938	388.597	296.989	340.105	169.097	213.358	123.89	322.203	423.277	354.285
LOC101202934	1329.41	1091.89	1137.32	11077.4	12084.6	6586.24	1065.66	846.653	1255.35	4956.85	4484.8	5001.06	14849.7	15249.8	12553.1	14339.5	12767	11982	2501.93	2700.84	2786.06	3663.02	3746.62	3488.04	2684.7	2478.6	2417.47	2781.91	3530.08	2961.23	2668.79	2669.13	2505.54	3097.2	3586.78	3651.05
LOC101202935	2823.14	2289.46	2667.68	1219.23	1365.3	1912.5	2825.25	3020.05	2561.45	1202.11	1245.5	1297.41	5482.54	5727.49	4923.74	7277.36	6890.42	7344.27	3731.84	3593.16	3905.34	3889.38	5303.99	5598.63	3877.49	3445.45	3948.97	6304.49	5372.48	5560.09	3197.09	3013.95	3011.01	7182.36	6662.82	5785.24
LOC101202936	2096.5	2295.86	1890.44	2466.55	2854.61	2203.55	2351.73	2070.52	2310.07	2319.22	1936.73	2122.65	5300.01	6289.73	6160.58	6948.81	8955.06	9185.94	2677.94	2385.64	2836.11	3217.49	3319.93	3183.3	3114.4	2849.32	2883.91	3652.99	3782.61	3464.26	1892.63	2017.2	2034.76	2362.11	2292.46	2250.88
LOC101202937	71.8945	63.2402	77.9647	18.0626	27.4377	20.6553	69.1135	47.2991	99.9286	26.9834	15.2199	19.8511	881.5	1045.15	1185.52	360.605	2501.24	636.639	211.644	174.604	200.196	137.431	142.516	116.674	237.076	236.59	176.234	300.794	308.548	259.085	90.3251	78.6622	65.4137	32.0069	55.9705	14.8503
LOC101202938	820.368	722.059	712.935	552.916	440.1	683.504	856.447	750.873	906.384	536.97	579.625	493.442	2639	2204.33	2418.25	3329.02	3226.91	2837.68	1125.17	1251.63	1099.56	1406.64	1509.29	1561.17	1110.37	1187.61	1316.01	1737.82	1586.31	1515.34	1274	1245.66	1340.98	2034.57	1954.3	1883.86
LOC101202940	1256.23	580.369	493.508	1992.91	2705.35	1428.97	1375.73	457.619	1750.31	1681.07	1497.89	2628.86	6801.58	5573.8	5854.71	2014.81	1808.17	1915.25	670.566	678.197	674.903	715.897	700.559	982.155	492.673	518.821	520.081	838.918	731.802	803.074	941.062	1038.77	1207.18	1406.17	1094.92	1156.2
LOC101202941	2.56766	14.4092	17.6827	0	0	0	7.47173	23.6495	1.56138	0	2.53665	0	2.75182	3.96641	4.10569	4.57912	10.2932	4.26559	10.7982	14.7035	18.1996	0	0	1.74141	3.70431	9.31455	7.66233	1.73869	0	0	16.8047	4.31026	0	4.26759	0	0
LOC101202942	994.327	781.297	942.81	112.39	84.508	198.103	1007.75	801.719	928.243	107.934	154.736	51.0457	4208.45	3939.63	4954.54	3461.81	3146.28	3020.03	1179.16	1295.74	1208.76	1516.23	1465.51	1604.71	1180.75	1195.99	1113.91	1188.4	1409.36	1217.97	1508.22	1490.27	1426.22	1613.15	1837.7	1838.25
LOC101202943	691.985	810.115	802.152	1343.66	1416.88	1002.72	758.381	824.186	812.701	1434.17	1157.98	1008.15	4080.95	4238.11	3546.29	4097.16	4351.44	4245.32	1099.25	1212.12	1088.95	1365.32	1297.24	1229.44	1294.66	1304.04	1225.97	1279.68	1325.78	1315.9	1012.48	1352.34	1098.16	1107.44	989.978	1214.54
LOC101202944	323.525	306.595	297.391	497.725	583.873	341.752	309.143	218.758	313.058	673.236	464.207	751.507	2157.43	1970.31	1929.67	1159.66	1004.44	1090.92	637.092	576.192	705.236	542.537	563.194	515.457	621.398	589.611	591.915	612.888	693.567	647.267	627.024	606.669	694.773	570.79	529.388	682.052
LOC101202945	488.498	472.3	401.076	749.598	755.084	397.146	456.71	327.546	486.371	470.86	566.941	467.919	2709.63	2157.73	2288.92	1710.3	1712.96	1588.93	862.773	896.911	973.681	956.625	925.493	832.394	972.381	922.141	861.054	777.195	913.196	819.991	1225.69	1020.45	1205.2	1055.16	893.196	969.511
LOC101202946	811.381	805.312	863.238	1384.8	1465.17	1185.8	678.994	715.398	832.999	1536.7	1169.4	1208.08	2247.32	2404.63	2166.78	4202.48	4600.19	4718.8	1079.82	1098.16	1120.79	1665.34	1601.15	1624.74	1109.44	1129.86	1008.55	1623.07	1654.78	1724.56	1228.84	1275.84	1237.91	1907.61	1795.72	2101.31
LOC101202947	1.28383	0	1.60752	0	0	0	3.73587	0	4.68415	0	0	0	0	0	0	0	0	0	0	0	0	0	0	0	0	0	0	0	0	0	0	0	0	0	0	0
LOC101202948	56.4885	86.4549	96.4511	88.306	60.3629	87.3157	77.5192	50.8465	79.6306	43.1734	84.9778	11.3435	5103.71	7818.78	5203.96	3276.36	2718.26	3743.05	157.653	197.578	212.329	847.938	879.991	858.515	509.342	398.663	410.892	866.737	1027.01	1026.55	139.689	136.851	148.668	299.798	521.225	529.306
LOC101202949	519.951	589.975	466.181	387.342	413.76	271.336	578.125	420.962	521.502	327.848	327.228	405.53	2496.82	2300.52	2689.22	2523.09	2797.17	2689.45	985.872	865.666	864.483	867.699	744.344	775.798	1007.57	953.81	938.636	877.169	981.664	910.804	1024.03	931.015	799.832	826.846	680.975	886.773
LOC101202950	2497.05	2189.39	2281.07	2058.13	1928.32	3173.41	1926.77	2168.66	2105.53	1999.47	2208.15	2345.27	8889.3	8848.07	8239.09	11859.9	9648.13	9674.35	3919.73	4023.23	4542.33	4755.28	4745.08	4958.67	3574.66	3389.57	4001.65	5340.39	4627.34	5219.98	3783.15	3511.78	3522.43	7816.09	6883.21	5473.39
LOC101202951	650.902	537.141	479.844	283.984	206.331	337.058	657.512	457.619	700.281	318.404	325.96	218.362	1341.05	1650.03	1840.37	3501.88	3407.9	3788.91	637.092	606.518	489.874	1093.16	1314.41	1336.53	556.572	465.728	532.532	1519.62	1464.49	1342.61	361.301	418.095	253.726	834.314	853.55	806.158
LOC101202952	925	823.724	738.655	785.723	600.336	750.164	985.335	688.202	905.603	617.92	663.334	605.459	4509.32	4306.53	3714.62	3109.22	2829.76	2830.22	1424.28	1312.28	1283.07	1339.28	1329.86	1381.81	1064.99	1173.63	1089.97	1295.32	1402.25	1213.51	1037.69	1165.92	994.091	1365.63	1133.4	1251.67
LOC101202953	207.339	875.757	1094.72	72.2504	185.479	291.052	169.982	3335.77	216.252	855.374	1401.5	3184.69	5.50364	3.96641	12.3171	13.7373	0	0	6748.85	6763.59	6730.83	2337.22	2142.03	2544.2	7051.15	7510.33	7024.44	2537.62	2622.22	2906.03	9145.94	9777.82	8881.4	2017.5	2452.21	2282.7
LOC101202955	123.248	223.342	228.268	6.02087	17.5601	11.2665	108.34	166.729	108.516	5.39668	3.80498	14.1794	335.722	977.72	654.857	270.168	485.495	323.118	177.09	198.497	210.813	114.076	141.657	130.606	225.037	207.715	254.772	280.799	268.535	269.769	222.662	144.394	142.721	23.4718	16.3247	6.3644
LOC101202958	1711.35	1524.17	1531.97	10.0348	20.8526	12.2054	1821.23	824.186	3305.45	33.7292	26.6348	17.0152	94.4792	81.3114	80.0609	50.3703	51.4659	46.9214	15.1174	16.5414	40.9492	18.863	5.15117	5.22423	7.40862	18.6291	20.1136	23.4723	17.7838	10.6839	29.4082	12.9308	18.8312	10.669	23.321	10.6073
LOC101202959	1943.08	1506.56	1183.13	2773.61	2454.02	1678.72	2019.24	1067.78	2090.69	1917.17	1785.8	1684.51	4823.94	5059.15	5357.92	5498.37	6462.4	6534.88	2252.5	2228.49	2379.6	3059.4	2934.45	3237.28	1817.89	1832.17	1825.55	3299.17	3352.24	3116.14	1636.36	1507.51	1641.29	2622.43	2180.52	2329.37
LOC101202960	526.371	420.267	418.759	589.041	528.998	480.706	502.474	318.086	465.293	371.022	498.452	260.9	2168.43	2096.25	2228.36	2012.52	2119.54	2230.9	705.12	714.037	571.772	795.84	957.259	715.72	744.566	728.398	608.198	838.918	831.391	802.184	555.605	562.488	576.83	586.794	693.801	539.913
LOC101202969	703.539	652.415	757.142	322.116	394.005	534.222	574.389	542.757	675.299	311.658	272.69	423.963	1604.31	1664.9	1389.77	1629.02	1251.48	1614.52	778.547	698.414	655.187	713.202	1017.36	1035.27	600.098	644.567	697.272	1174.49	904.305	1014.97	818.178	831.879	668.013	1407.24	1456.4	1139.23
LOC101202970	469.882	644.41	733.832	15928.2	16979.5	10708.9	430.559	723.676	420.012	14499.5	11696.5	14704	1130.08	1339.65	1399.01	4992.38	7307.3	7180.05	1720.15	1446.45	1369.52	3144.74	2838.29	2622.56	2172.58	1958.85	2151.2	3608.65	4151.62	4302.06	1003.03	811.406	823.619	638.005	886.2	1017.24
LOC101202971	421.096	365.032	339.99	273.949	339.129	303.258	336.228	406.772	342.724	232.057	304.398	246.721	2200.54	2210.28	1858.85	2536.83	1840.76	1809.67	611.176	615.707	582.389	913.51	817.319	984.768	679.741	677.168	661.834	731.119	736.248	715.822	767.764	613.134	773.072	898.328	1009.8	1010.88
LOC101202972	492.349	212.135	273.278	122.424	43.9003	328.608	381.058	235.313	289.637	106.584	128.101	123.361	2584.88	1647.05	1341.53	1682.83	1380.14	1579.33	211.644	137.845	200.196	333.247	510.824	565.088	81.4948	98.7343	95.7791	403.376	376.127	262.646	354.999	331.89	319.14	987.947	838.392	1114.83
LOC101202973	115.545	159.301	102.077	256.89	400.59	217.82	109.274	63.8537	152.235	221.264	234.64	219.78	398.097	412.506	367.459	460.201	252.183	334.848	168.451	117.628	150.147	130.245	101.306	135.83	157.433	195.606	147.5	134.749	113.816	131.768	182.751	261.848	235.886	172.837	195.897	218.511
LOC101202974	98.213	97.6621	77.1609	150.522	175.601	159.609	87.7929	127.707	80.4113	308.96	390.644	372.917	326.549	256.825	268.922	286.195	279.631	257.002	294.79	371.262	344.277	240.728	173.423	211.581	397.287	407.046	330.438	185.171	118.262	186.969	518.844	470.896	386.536	177.105	180.738	231.24
LOC101202975	284.368	244.155	369.729	601.083	423.637	570.838	292.332	327.546	290.418	725.853	676.017	647.997	586.138	609.835	697.967	826.53	634.746	840.32	269.954	394.236	213.846	424.867	363.157	356.118	338.944	285.025	409.935	335.567	411.694	349.898	381.256	302.796	396.447	435.294	354.48	493.241
LOC101202976	320.958	407.459	376.159	507.76	627.774	373.674	267.114	241.225	275.584	580.143	583.43	682.028	3358.14	2922.25	3104.93	2004.51	2166.71	2439.91	1113.29	1152.38	1046.48	1497.37	1579.69	1504.58	1583.59	1698.97	1549.71	1352.7	1735.7	1460.14	656.433	705.804	691.8	889.793	1077.43	969.511
LOC101202977	236.225	234.549	234.698	58.2017	21.9501	69.477	277.388	326.364	267.777	83.6485	62.1479	79.4045	505.418	1112.58	669.227	383.501	607.297	862.715	468.64	365.748	347.31	391.632	383.762	334.351	525.086	524.409	480.811	465.1	485.497	365.924	298.283	235.987	293.371	138.697	192.399	130.47
LOC101202978	482.078	1430.51	961.296	2468.56	4741.23	1279.69	214.812	1097.34	259.971	5412.87	6552.17	14386.4	5145.9	3139.41	3571.95	2366.26	888.644	1181.57	1489.07	1572.35	1556.07	607.21	674.803	706.142	1744.73	1727.85	1698.16	715.471	633.102	744.313	889.598	1003.21	1132.85	770.3	794.082	712.813
LOC101202979	61.6239	71.2453	41.7955	18.0626	17.5601	50.6995	48.5663	20.1021	49.9643	22.9359	30.4398	12.7614	736.571	496.793	641.514	112.188	108.936	130.1	23.756	11.0276	9.09982	11.6771	13.7364	27.8626	5.55646	16.7662	15.3247	3.47738	37.3459	17.8065	8.40234	15.0859	1.98223	34.1407	2.3321	9.5466
LOC101202980	1172.78	1371.27	2099.42	1760.1	1312.62	2399.77	2351.73	3502.5	3039.24	1902.33	2598.8	2536.69	1032.85	1589.54	1664.86	17581.5	18544.9	17910.1	6873.03	6968.52	6739.93	4971.76	4975.17	4638.25	7747.56	8167	7936.26	4964.83	4727.81	4696.47	13349.2	13129	13050	6162.4	5889.73	5801.15
LOC101202981	3962.54	3465.4	3832.33	4687.24	3974.07	5511.22	3339.86	4287.66	3285.15	3084.2	3940.69	3262.67	16526.5	16542.9	12572.6	43722.5	37889.2	39382	4879.69	4695	4850.2	9992.02	10536.7	10635.7	4624.83	4452.36	4752.56	9175.07	9385.38	9132.08	5790.26	5801.61	5914.99	13814.2	15503.8	14558.6
LOC101202982	23.1089	17.6112	6.43008	46.16	21.9501	63.8438	35.4907	30.7444	43.7188	59.3635	81.1728	56.7175	3.66909	27.7649	61.5853	107.609	162.975	122.636	4.31926	0	9.09982	91.6204	74.6919	50.5009	0	0	0	75.633	92.4756	84.581	2.10058	15.0859	5.9467	43.7428	39.6458	67.887
LOC101202983	625.225	671.627	729.01	250.869	109.751	262.886	645.371	532.115	740.877	165.948	324.691	92.1659	3554.44	3688.76	3851.13	2314.74	1932.54	1851.26	1347.61	1462.08	1207.24	832.668	951.249	1023.95	1139.07	1237.9	1283.44	945.848	916.753	906.352	970.47	1270.45	1170.51	839.649	986.48	783.882
LOC101202984	8843.67	6052.65	7892.12	3888.48	2851.32	3647.54	15214.3	8003	12039.1	4345.68	3580.48	2764.98	99.9828	2387.78	28.7398	8652.24	8256.84	12295.6	5165.84	4862.25	4868.4	14580.2	13474.6	13754.5	5682.41	5442.49	5871.26	15430.9	16795.9	15315.4	3444.96	3771.47	4127.01	5938.35	6654.66	6395.16
LOC101202985	40.4407	22.4142	46.6181	65.2261	47.1928	252.558	14.9435	35.4743	9.36831	106.584	314.545	95.0018	6.42092	3.96641	8.21137	141.953	69.4789	75.7141	45.3523	43.1914	27.2995	96.1116	98.7307	149.761	32.4127	22.3549	22.987	223.422	145.827	162.93	2.10058	0	0	23.4718	25.6532	22.2754
LOC101202986	752.967	404.257	441.264	1470.09	961.416	872.219	653.777	402.042	751.807	862.119	1090.76	672.102	3944.28	2961.92	3895.27	2272.39	2206.17	2278.89	618.735	615.707	579.355	890.155	725.456	658.253	468.595	544.901	342.889	794.582	866.959	707.81	699.495	801.708	725.498	892.994	1065.77	1130.74
LOC101202987	26.3185	60.8387	8.0376	38.1322	13.1701	37.5552	26.1511	9.45981	32.0084	10.7934	27.9032	34.0305	2803.19	3122.55	3944.54	1331.38	1254.05	1095.19	147.935	136.007	151.664	283.844	308.212	276.884	95.3859	37.2582	85.2434	106.06	169.835	206.556	131.287	150.859	149.659	196.309	165.579	172.9
LOC101202988	1118.22	1113.51	969.334	949.29	805.57	993.334	1353.32	995.645	1366.99	804.105	848.509	689.117	23259.3	20502.4	17145.3	19746.3	18875.1	19416.9	7314.68	7351.73	7041.74	5358	5584.72	5505.47	6695.54	6723.25	6827.14	4503.21	4579.32	4294.04	7799.47	8617.28	8482.97	5511.59	6517.07	6394.1
LOC101202989	14.1221	57.6366	597.193	1.00348	0	4.6944	13.0755	1228.59	22.6401	12.1425	30.4398	9.92556	0	0	0	0	0	4.26559	10690.2	10677.5	10915.2	2876.16	3199.73	2922.09	15051.5	14925.6	16314.1	5523.82	5302.23	5322.37	17474.8	16174.2	15743.9	2066.58	2067.41	1955.99
LOC101202990	720.229	428.272	544.145	633.194	728.744	691.954	922.759	493.093	894.673	690.775	447.719	538.816	963.137	868.643	1402.09	700.605	748.828	962.956	998.83	959.401	1060.13	412.292	489.361	471.922	712.153	615.692	685.779	379.035	440.148	418.453	3155.08	3256.4	3162.66	1528.86	1333.96	1394.86
LOC101202991	333.154	259.365	188.08	28.0974	20.8526	52.5772	417.483	245.955	278.707	53.9668	156.004	19.8511	4659.75	5824.67	3763.89	1020	1020.74	734.747	180.329	202.173	148.63	117.669	107.316	139.313	552.868	394.937	448.246	230.377	208.07	225.253	115.532	79.7397	111.996	38.4083	85.1218	65.7655
LOC101202992	190.007	232.148	192.099	240.835	178.894	245.047	263.379	138.35	230.304	133.568	133.174	113.435	1200.71	1359.49	1257.37	1127.61	1026.74	1032.27	259.156	238.931	285.128	138.329	177.715	175.882	173.176	187.223	197.305	142.573	141.381	104.168	129.186	182.108	228.948	123.76	72.2952	103.952
LOC101202993	44.2922	77.6494	45.0105	4.01391	4.39003	27.2275	105.538	29.5619	79.6306	10.7934	7.60995	2.83587	72434.3	74577.4	60947.9	21346.7	18134.9	16639	16168.1	16897	17089.5	4252.27	4512.42	4025.27	14336.6	13240.6	13984.7	5175.21	4899.43	4815.78	11236	11716.4	11806.2	9727.97	8481.87	7227.84
LOC101202994	494.275	489.911	540.93	959.325	1334.57	742.653	462.313	678.742	446.556	1060.45	859.924	1259.13	2273	2172.6	2233.49	2140.74	2153.85	2286.35	1059.3	1131.25	1022.21	1145.26	1049.12	1056.17	1069.62	1021.81	1140.73	919.767	863.402	1019.42	965.219	1074.33	1167.54	1086.1	1059.94	1189.08
LOC101202995	0	3.20204	0	2.00696	0	1.87776	5.6038	0	1.56138	2.69834	10.1466	2.83587	0	9.91602	7.18495	1.14478	0	7.46477	26.9954	5.5138	10.6165	27.8454	12.0194	18.2848	12.9651	33.5324	22.0292	13.0402	17.7838	13.3549	34.6596	48.4904	26.7602	18.1373	18.6568	11.6681
LOC101202996	2573.44	1767.52	1503.03	3065.62	2704.26	3369.64	2295.69	2052.78	2145.34	1822.73	2414.89	1959.59	12867.5	9766.29	9095.12	9487.93	8230.25	8043.83	2384.23	2186.22	2074.76	3955.85	3779.24	3411.42	2160.54	2211.28	1967.3	2856.67	2818.73	2897.12	2508.1	2848	2527.35	3343.66	3569.29	4233.39
LOC101202997	16.6898	42.427	20.8977	14.0487	26.3402	3.75552	22.4152	18.9196	14.0525	31.0309	30.4398	11.3435	161.44	133.866	97.5101	36.6329	77.1988	35.1911	39.9532	47.7862	50.049	19.7613	36.0582	56.5958	21.2998	19.5606	26.8182	22.603	23.1189	8.90326	33.6094	45.2577	17.8401	28.8062	6.99631	16.9717
LOC101202998	53.9209	48.831	30.5429	8.02782	0	29.1052	53.2361	13.0072	57.7712	13.4917	20.2932	19.8511	479.734	431.347	429.044	270.168	625.31	978.952	35.6339	68.9225	60.6655	28.7437	32.6241	41.7938	80.5687	61.4761	87.159	46.9447	26.6757	42.7357	46.2129	49.5679	51.5381	42.6759	68.7971	41.3686
LOC101202999	30.8119	18.4117	58.6744	4.01391	0	0	36.4247	18.9196	28.1049	10.7934	12.6833	0	510.004	875.585	874.511	378.922	291.64	328.45	38.8734	33.0828	28.8161	25.1507	27.4729	39.1817	114.834	99.6657	156.12	75.633	44.4594	47.1873	8.40234	25.8615	17.8401	14.9366	6.99631	29.7005
LOC101203000	56.4885	96.0611	149.499	0	4.39003	7.51103	29.8869	104.058	54.6485	21.5867	12.6833	42.5381	22.0146	3.96641	6.15853	18.3165	5.14659	12.7968	669.486	595.49	520.206	132.939	179.432	224.642	489.895	570.051	505.714	173	176.059	204.775	576.61	491.369	637.288	49.0773	51.3063	33.9435
LOC101203002	2.56766	1.60102	11.2526	0	2.19501	3.75552	5.6038	11.8248	10.149	16.19	2.53665	0	71.5473	123.95	84.1666	50.3703	67.7634	69.3158	30.2349	20.2173	24.2662	21.5577	13.7364	22.6383	22.2259	38.1897	15.3247	5.21607	8.89188	16.0259	8.40234	25.8615	0	8.53518	11.6605	31.822
LOC101203003	1195.89	1168.74	1140.53	4376.17	5138.53	2475.82	1078.73	1053.59	1211.63	5352.16	3759.32	5571.08	3931.43	4192.49	4481.36	3212.25	4261.37	3981.92	1789.26	1895.83	1747.17	1559.34	1457.78	1483.68	1912.35	2090.19	1951.02	1689.14	1633.44	1814.49	1621.65	1845.87	1867.27	1590.74	1433.08	1383.2
LOC101203004	1916.12	938.196	1395.33	479.662	372.055	1319.12	2253.66	1173.02	2808.15	1175.13	2877.83	3205.96	823.712	712.962	659.989	1888.89	1994.3	1946.17	1816.25	1822.31	1744.13	2368.66	2333.48	2461.48	1198.34	1407.43	1352.4	1816.06	2189.18	1907.08	3145.63	3386.78	2986.24	2253.29	2705.24	2733.51
LOC101203006	8.98681	4.80305	0	30.1043	19.7551	33.7996	5.6038	7.09486	6.24554	31.0309	19.0249	19.8511	5.50364	9.91602	4.10569	6.86867	22.3019	2.13279	8.63853	0	9.09982	10.7789	17.1706	19.1555	9.26077	11.1775	3.83117	3.47738	20.4513	8.90326	12.6035	19.3962	13.8756	4.26759	4.66421	23.3361
LOC101203007	4084.51	5551.53	7258.75	2961.26	2593.41	4093.51	4228.07	6555.65	4887.13	2166.77	2919.68	2216.24	6150.32	7274.39	6573.2	8355.74	8880.44	8375.48	9917.03	10512.1	11047.2	6483.49	6593.5	6788.02	12721.5	11737.3	12446.5	8854.28	7455.84	8574.73	11452.4	11600	11991.5	13821.7	11770.1	10226.5
LOC101203008	612.387	542.745	409.917	65.2261	49.3878	273.214	502.474	425.692	590.984	75.5535	98.9294	48.2099	4349.71	3167.18	3260.94	3531.64	2705.39	2878.2	1204	1345.37	985.814	1598.87	1596	1575.98	886.256	800.12	1002.81	1399.65	1250.2	1312.34	738.355	806.018	755.231	1399.77	1421.42	1332.28
LOC101203009	1706.21	1448.12	1480.53	3060.61	2873.27	2128.44	1738.11	1455.63	1817.45	2432.55	2584.85	2426.09	6160.41	6778.59	7119.26	4805.78	5728.15	5121.9	5498.42	5396.17	5268.8	4353.77	4029.07	3813.69	4232.17	4376.91	4257.38	3586.92	3852.85	3791.01	4257.88	4947.1	4054.66	3115.34	2827.68	3432.53
LOC101203010	42.3664	120.076	20.8977	26.0904	6.58504	23.472	83.123	144.262	73.3851	35.0784	27.9032	19.8511	208.221	149.732	133.435	129.36	153.54	120.503	166.292	178.279	210.813	167.073	137.364	158.468	236.15	200.263	201.136	251.241	198.289	221.691	173.298	142.238	137.765	211.246	227.38	200.479
LOC101203011	832.564	564.359	569.062	315.092	316.082	224.392	743.437	374.845	965.716	217.216	167.419	199.929	387.089	299.464	331.534	511.716	621.021	437.223	260.236	342.774	303.327	231.746	255.841	272.531	245.41	158.347	149.415	186.909	229.411	216.349	309.836	299.563	315.175	296.598	355.646	213.207
LOC101203012	175.885	231.347	121.368	10.0348	15.3651	106.093	189.595	101.693	208.445	2.69834	21.5615	22.687	1890.5	2265.81	2241.7	1476.76	1513.1	1153.84	522.631	452.131	394.326	357.499	296.192	248.151	480.634	477.837	464.529	322.527	387.686	402.428	202.706	209.047	208.135	145.098	167.912	208.965
LOC101203013	222.103	300.191	277.297	298.033	285.352	185.898	189.595	197.474	162.384	232.057	276.495	233.96	1787.77	1650.03	1854.74	726.935	1059.34	976.819	697.561	650.628	726.469	785.96	663.642	811.497	712.153	688.346	733.668	880.647	813.607	804.855	707.897	685.331	620.439	759.631	627.336	582.343
LOC101203014	611.745	483.507	462.966	3513.18	3619.58	1302.23	522.087	586.508	559.756	1094.18	1357.11	1230.77	160.523	314.338	245.315	12701.3	12572.3	12629.3	2431.75	2375.53	2660.18	967.404	980.439	910.758	3299.61	3177.19	3821.59	1134.5	1109.71	997.166	3130.92	2816.75	3220.14	826.846	839.558	836.919
LOC101203016	1361.5	1223.98	1532.77	3701.83	3817.13	2214.82	1418.7	1271.16	1347.47	2670.01	2966.61	3522.16	7914.24	7911	6806.2	10145	10468.2	9891.89	4201.56	3580.29	3897.76	3849.85	3519.96	3577.73	3811.73	3664.35	3640.56	2755.82	3087.26	2981.7	3382.99	3599.06	3763.27	2416.52	2597.96	2994.45
LOC101203018	10.2706	18.4117	45.8143	38.1322	10.9751	21.5942	22.4152	14.1897	14.8332	2.69834	35.5131	18.4332	9.17274	191.379	18.4756	536.901	983.856	549.194	19.4367	18.3793	18.1996	198.511	139.082	189.814	3.70431	52.1615	15.3247	173	112.927	181.627	35.7099	12.9308	15.8579	254.989	316	323.524
LOC101203019	17.9736	4.80305	12.8602	2.00696	3.29252	0.938879	4.66983	5.91238	13.2718	5.39668	7.60995	0	311.873	257.817	207.337	310.235	241.032	272.997	112.301	60.6518	74.3152	61.9785	70.3993	60.9494	53.7125	31.6695	34.4805	66.9396	55.1297	41.8453	32.5591	28.0167	55.5026	101.355	66.465	33.9435
LOC101203020	159.837	157.7	143.873	522.812	543.266	312.647	183.991	163.182	170.191	514.034	407.132	567.175	410.939	322.271	354.115	505.992	446.037	517.202	152.254	176.441	197.163	157.192	191.452	175.012	112.981	153.69	156.12	151.266	168.057	166.491	136.538	178.876	114.97	145.098	162.081	123.045
LOC101203021	3117.14	3328.52	4550.89	2012.98	2661.45	3171.53	4674.5	5178.07	4765.35	6478.71	9115.45	12137.5	96.3137	280.623	68.7702	614.746	733.389	908.57	2112.12	2166.92	2406.9	2498	2315.45	2013.94	2639.32	2380.8	2701.93	2353.32	1934.87	2326.42	2386.26	2638.95	2794.95	6753.46	6037.82	4954.69
LOC101203022	2.56766	0	4.82256	101.351	204.136	70.4159	1.86793	5.91238	10.9297	218.565	129.369	296.349	0	0	0	0	6.86212	4.26559	28.0752	33.0828	27.2995	64.6732	34.3411	53.9837	37.9692	1.86291	21.0714	43.4673	53.3513	66.7745	32.5591	45.2577	21.8046	41.609	40.8118	54.0974
LOC101203023	683.64	602.783	646.223	1835.36	1849.3	1107.88	622.956	705.939	749.465	1370.76	1343.16	1529.95	2511.5	2389.76	2460.33	4002.15	3586.31	3956.33	1490.15	1385.8	1465.07	1633	1882.75	1654.34	1381.71	1651.47	1284.4	1668.27	1732.14	1727.23	1581.74	1446.09	1562	1447.78	1603.32	1729
LOC101203024	1089.33	738.069	898.603	895.102	632.164	503.239	972.259	655.092	946.98	550.461	621.479	457.994	536.605	1854.3	891.96	1436.7	2563	2021.89	932.961	1043.95	1202.69	1113.82	1296.38	1251.2	1204.83	1271.44	1306.43	2295.07	2130.5	2383.4	515.693	561.411	525.292	248.587	305.506	260.94
LOC101203025	1300.52	1488.15	1695.93	2487.62	2500.12	2190.4	1440.18	1500.56	1559.82	2516.2	2752.27	2794.75	4054.35	4607.97	4660.98	4415.41	4936.43	4982.2	3394.94	3990.15	3614.15	2429.74	2497.46	2700.06	3699.68	3724.89	3808.18	3585.18	3346.02	3478.51	2539.61	2818.91	2702.78	3168.69	3158.84	2732.45
LOC101203026	200.278	208.933	180.846	218.758	248.036	229.086	211.076	173.824	151.454	152.456	173.761	168.735	811.787	748.66	785.213	809.359	688.785	573.721	228.921	316.124	313.944	275.76	241.246	380.498	318.571	299.929	329.48	309.487	360.121	322.298	314.037	343.743	358.784	457.699	396.458	369.135
LOC101203027	644.483	654.016	568.258	614.128	707.892	603.699	563.182	558.129	619.87	524.827	574.551	541.652	1958.38	2086.33	2031.29	2228.88	1995.16	2053.88	1309.82	1219.47	1207.24	1306.04	1350.46	1303.45	1152.04	1212.75	1235.55	1446.59	1021.68	1305.22	1330.72	1386.83	1232.95	1597.15	1413.26	1570.95
LOC101203028	0	0	0	0	0	0	0	0	0	0	0	0	0	3.96641	4.10569	41.212	24.0174	34.1247	2.15963	0	0	17.0666	16.312	22.6383	0	0	0	0	5.33513	5.34196	0	0	0	2.1338	0	0
LOC101203029	3775.1	2467.17	2931.31	900.12	1194.09	3984.6	5953.1	3656.22	6364.2	3878.86	5406.87	6413.33	836.554	852.778	634.329	2581.48	3374.45	2412.19	10602.7	11185.7	10637.7	20277.8	19809.7	18797.7	7524.38	7399.48	8130.69	20573.1	20055.6	18190.3	13900.6	14689.4	14279	28556.6	28142.7	26250
LOC101203031	112.335	150.496	143.873	136.473	177.796	153.976	94.3306	82.7734	107.736	174.043	182.639	175.824	808.118	876.576	696.94	780.739	569.556	673.963	302.349	211.362	251.762	279.353	236.095	235.09	253.745	213.303	230.828	259.065	242.748	211.898	320.339	271.546	272.557	212.313	248.369	264.123
LOC101203032	19633.6	27160.5	24287.2	9017.25	7160.13	19527.7	23659.2	37065.9	21134.9	8034.31	11846.2	5840.48	72538.9	80741.2	67065.4	63531.8	72618.3	80826.4	20399.9	20871.6	22293	27321.8	28856	29160.8	23107.5	22476	24479.2	36235.2	32256.2	32076.7	17396	16457.6	16522.9	28976.9	28476.2	23735
LOC101203033	0	0	0	1.00348	0	3.75552	0	0	0	1.34917	0	7.08969	22.0146	0	4.10569	0	0	0	15.1174	11.0276	6.06655	8.9824	0	3.48282	9.26077	0	3.83117	0	0	0	14.7041	8.62051	1.98223	0	0	1.06073
LOC101203034	928.209	372.237	315.074	2596	2610.97	1120.08	841.504	232.948	816.604	1268.22	1053.98	1538.46	11201.7	11264.6	9309.64	3108.08	3309.26	2996.57	1057.14	1066.92	1129.89	761.707	718.588	720.073	1123.33	1146.62	995.145	759.808	814.497	698.906	1894.73	1739.19	1852.4	964.476	830.229	974.814
LOC101203035	225.312	203.329	220.23	67.233	72.4354	132.382	215.746	167.912	184.243	67.4585	92.5877	69.4789	1021.84	906.324	1015.13	741.817	559.262	760.341	316.386	480.619	332.143	317.079	377.752	355.248	308.384	373.514	360.13	415.547	342.338	295.588	391.759	424.56	432.127	363.812	423.277	318.22
LOC101203036	509.039	552.351	759.553	473.642	509.243	604.638	532.361	844.288	469.977	562.604	660.797	473.591	1134.67	1103.65	1107.51	1566.06	1622.89	1469.49	1206.15	1197.41	1281.56	1275.5	1343.6	1475.85	934.412	1025.53	1108.16	1131.02	1271.54	1225.09	1360.13	1313.55	1286.47	1447.78	1609.15	1493.51
LOC101203038	36.5892	31.2198	17.6827	6.02087	2.19501	63.8438	45.7644	49.664	44.4995	14.8409	17.7566	9.92556	88.9755	18.8404	4.10569	186.599	157.829	154.627	19.4367	34.9207	15.1664	16.1683	4.29264	8.70705	19.4476	7.45164	15.3247	15.6482	26.6757	14.2452	26.2573	15.0859	27.7513	29.8731	18.6568	18.0325
LOC101203040	1368.56	1143.93	1051.32	3386.74	5480.95	2447.66	1693.28	889.223	1501.27	4322.74	3134.03	7119.46	4145.16	4167.7	5150.58	3555.68	3752.72	3957.4	1662.92	1870.1	1694.08	1581.8	1316.12	1429.7	1393.75	1281.68	1483.62	1403.12	1547.19	1517.12	1747.69	1777.98	1667.06	1915.08	2006.78	1643.08
LOC101203042	973.785	962.212	1067.39	2156.47	2405.73	1745.38	1198.28	1122.17	1035.98	1840.27	1693.21	2084.37	5453.19	4625.82	4898.08	6293.99	5916.86	5065.38	2257.9	2231.25	2428.14	2506.99	2484.58	2589.48	2359.64	2344.47	2469.19	2897.53	2853.41	3157.99	2614.18	2631.41	2424.27	4252.65	3642.75	3357.22
LOC101203043	7.70298	1.60102	0	0	0	0	0	0	0	0	0	1.41794	0	0	0	9.15823	0	0	0	0	0	1.79648	1.71706	0	0	0	0	0	0	0	0	0	0	49.0773	12.8266	1.06073
LOC101203044	49.4275	100.064	135.835	10.0348	2.19501	30.0441	63.5097	61.4888	86.6568	10.7934	49.4647	25.5229	1421.77	1244.46	1307.66	801.345	813.161	938.429	1709.35	1678.95	1774.46	503.014	459.313	409.231	1607.67	1606.76	1602.38	456.406	676.672	487.899	2156.25	2119.57	2116.04	1012.49	896.694	881.47
LOC101203045	345.35	349.022	245.95	193.671	199.746	215.003	327.822	321.634	232.646	169.995	211.81	117.689	1525.43	2012.95	1658.7	872.322	1368.99	1052.53	599.298	811.447	699.17	381.752	446.435	482.371	750.123	877.431	760.486	417.286	528.178	558.235	434.821	506.455	414.287	89.6194	100.281	91.2231
LOC101203046	257.408	265.769	274.082	308.068	294.132	251.62	227.888	268.422	314.619	261.739	325.96	507.622	1123.66	1034.24	1023.34	936.429	861.195	745.411	637.092	762.742	709.786	421.274	396.64	489.336	888.108	775.902	791.136	648.532	383.24	617.887	613.371	712.27	911.828	614.533	496.738	417.929
LOC101203047	168.824	153.698	107.704	206.716	257.914	194.348	141.963	134.802	145.209	237.454	173.761	212.691	753.082	687.18	656.91	658.248	607.297	542.796	294.79	371.262	256.312	408.699	358.006	474.534	290.788	386.554	363.961	352.085	426.81	428.247	356.049	363.139	358.784	387.284	293.845	382.925
LOC101203051	828.071	743.673	630.148	331.148	392.907	560.511	808.815	636.173	691.693	263.088	331.033	231.124	4912.92	3668.93	4364.34	1788.14	1451.34	1490.82	1278.5	1316.88	1281.56	1189.27	1327.28	1248.59	1156.67	968.714	1082.3	1530.92	1247.53	1340.83	1043.99	1126.05	992.108	1923.62	1634.81	1489.27
LOC101203054	294.639	372.237	491.097	929.22	973.488	597.127	368.917	666.917	359.118	837.834	695.042	750.089	1136.5	1303.96	1162.94	1801.88	2044.05	1937.64	472.96	605.599	541.439	406.903	417.245	451.025	576.02	536.518	588.084	481.617	529.956	457.628	609.17	726.278	603.59	381.949	467.587	448.69
LOC101203056	884.559	816.519	705.701	108.376	71.3379	223.453	672.456	614.888	652.659	82.2993	1097.1	160.227	11336.6	14237.4	13643.2	9228.06	18665	22305.8	1323.85	1225.9	1553.04	2067.75	1935.98	1870.27	2019.77	2062.24	1825.55	2370.7	2888.08	2828.57	1530.28	1441.78	1412.34	1098.9	1005.14	1122.26
LOC101203057	1228.63	1483.34	1872.76	1809.27	2155.5	906.957	1126.36	2062.24	1260.04	2133.04	1632.33	1656.15	4753.31	5013.54	4748.23	4314.67	4330.85	3495.65	2952.22	2842.36	3100.01	2604	2407.31	2482.38	3425.56	3523.7	2981.6	2034.27	2757.37	2259.65	6740.78	6364.09	6229.17	2419.72	2777.54	3808.03
LOC101203058	725.364	395.451	328.738	112.39	100.971	200.92	706.079	178.554	864.226	159.202	187.712	48.2099	1810.7	1649.03	1860.9	2043.43	1925.68	1690.24	195.447	145.197	151.664	427.562	527.995	304.747	96.312	113.638	68.961	270.366	393.91	363.253	321.389	247.84	258.682	715.888	692.635	731.906
LOC101203061	383.223	356.226	355.262	239.831	230.476	451.601	356.775	368.933	326.329	164.599	190.249	235.378	2106.06	2197.39	1923.51	1022.29	1414.45	1131.45	2127.24	2085.13	2253.72	1531.5	1607.16	1689.17	1613.23	1573.23	1505.65	1313.58	1090.14	1213.51	2313.79	2345.86	2308.31	2403.72	2321.61	2135.26
LOC101203062	4011.97	16093.4	19004.9	7300.3	11292.2	7994.55	8171.27	53359.3	5218.15	10976.8	13285.7	28134.7	34273.9	32334.2	37001.5	26930.9	39996.7	34532	32721.7	31926.7	32355.9	18503.7	16859.8	19364.5	42534.7	45044.3	39237.8	15772.5	18775.2	19456.3	47326.2	42849.3	37023.2	9479.39	9537.14	12333.1
LOC101203063	19.2575	10.4066	4.82256	0	2.19501	0	34.5568	13.0072	43.7188	0	2.53665	5.67175	0	0	0	0	0	8.53117	0	0	0	3.59296	1.71706	0	0	1.86291	0	5.21607	1.77838	14.2452	0	0	0	12.8028	0	0
LOC101203064	204.129	203.329	179.238	301.043	178.894	227.209	155.972	160.817	195.173	167.297	244.787	177.242	732.902	708.004	643.566	845.992	1039.61	997.081	296.949	325.314	329.11	449.12	378.611	410.973	301.901	303.654	298.831	428.587	290.765	257.304	241.567	298.485	317.158	346.742	325.329	350.042
LOC101203065	2656.89	3150.8	2749.66	674.337	541.071	1047.79	2664.61	2454.82	3103.25	597.682	1310.18	545.906	4539.59	4042.76	5898.85	6861.81	7037.96	6441.03	4800.86	5521.15	5015.52	1727.31	1827.81	1748.38	4309.04	4305.19	4703.71	2714.97	2311.89	2462.64	3416.6	3495.62	3438.19	2112.46	2287.79	1910.38
LOC101203066	4221.88	3299.7	4094.35	2305.99	2113.8	1607.36	3964.69	3431.55	4474.15	1898.28	2255.08	1909.96	9946	10106.4	10164.7	10269.8	10065	9171.01	3862.5	4060.91	4037.29	5251.11	4960.58	5193.76	3972.87	3899.07	3649.19	4198.07	4795.39	4537.99	3883.98	3771.47	3953.57	5332.36	5361.51	5998.45
LOC101203067	372.311	488.31	511.191	443.537	518.023	483.523	582.795	827.734	563.66	662.442	526.355	991.138	1314.45	1657.96	1439.04	2013.67	2241.34	2051.75	618.735	578.949	778.035	375.464	388.913	323.032	675.11	679.031	635.973	369.472	427.7	388.182	657.483	774.769	655.129	442.763	447.764	461.419
LOC101203068	840.267	1220.78	954.866	116.403	82.313	497.606	644.437	715.398	637.045	169.995	277.763	175.824	963.137	1048.12	788.292	543.77	722.238	716.618	434.086	363.911	464.091	282.047	344.27	269.919	526.012	395.869	469.318	505.959	369.902	472.763	137.588	223.056	191.286	46.9435	123.602	113.498
LOC101203070	896.114	947.802	855.2	119.414	120.726	286.358	923.693	1050.04	778.35	148.409	172.492	130.45	6586.02	5459.76	5199.85	2667.34	2386.3	1831	1175.92	1203.85	1289.14	1818.94	1758.27	1727.48	912.186	923.072	932.889	1436.16	1641.44	1431.64	1973.5	1787.68	1758.24	2242.62	2156.03	2072.67
LOC101203071	485.288	489.911	551.379	833.89	1071.17	696.648	477.257	535.662	460.608	936.324	965.195	948.6	2506.91	2723.93	2518.84	3817.84	3113.68	3074.42	1249.35	1374.77	1223.93	1430.9	1286.08	1463.66	1148.34	1291.93	1153.18	1169.27	1259.09	1244.68	1298.16	1189.63	1127.89	1278.14	1573	1392.74
LOC101203072	568.095	286.582	323.915	83.2887	109.751	299.502	621.088	231.765	580.835	99.8386	157.272	85.0762	58.7055	78.3366	82.1137	658.248	598.72	643.037	15.1174	34.9207	83.415	309.893	260.134	282.979	18.5215	57.7502	31.6071	229.507	215.184	187.859	67.2187	24.784	74.3338	444.896	557.373	462.48
LOC101203073	198.994	138.488	106.9	26.0904	9.87756	130.504	155.972	169.094	176.436	43.1734	41.8547	12.7614	493.493	275.665	201.179	219.798	229.023	171.69	82.066	90.0587	77.3485	74.5539	74.6919	132.347	79.6426	89.4197	118.766	78.2411	128.043	73.8971	79.8222	77.5846	93.165	73.616	131.764	106.073
LOC101203074	3326.4	3021.92	2600.16	4661.15	3555.92	2811	3601.37	2810.75	3469.4	3051.82	2678.7	2362.28	6960.27	7176.22	7827.49	6169.21	6265.97	6535.94	3013.77	3126.32	2754.21	2462.07	2615.08	2670.45	2986.6	3066.35	3052.48	3092.26	2947.66	2963.9	2423.02	2397.58	2477.79	2511.48	2740.22	2597.74
LOC101203075	1642.66	1565.8	1737.73	888.078	1044.83	914.468	1355.19	1517.12	1299.85	1103.62	1088.22	1053.53	9344.27	7420.16	7302.99	4682.15	4142.14	4064.04	2921.98	2809.28	3080.29	2054.27	2554.98	2417.95	2766.19	2774.81	2919.35	2446.34	2375.91	2260.54	3430.25	3286.57	3349.98	2800.61	2764.71	2747.3
LOC101203076	3.85149	0	0	0	2.19501	8.44991	1.86793	0	3.90346	5.39668	7.60995	14.1794	997.076	789.315	612.774	13.7373	10.2932	14.9295	62.6293	42.2724	94.0315	19.7613	25.7558	45.2767	44.4517	65.2019	65.1298	45.206	44.4594	19.5872	58.8164	34.4821	23.7868	17.0704	6.99631	0
LOC101203077	671.443	649.213	698.467	698.421	667.284	737.959	532.361	520.29	562.879	658.395	662.066	1006.74	1912.52	2055.59	2436.72	1875.15	1647.77	1506.82	672.726	817.88	909.982	682.662	715.154	826.299	688.075	760.999	690.568	901.511	816.275	797.733	716.299	783.389	822.627	1098.9	1001.64	862.376
LOC101203078	2830.85	2776.16	3152.35	2954.24	3138.87	2304.95	2845.8	3102.82	2748.82	2912.86	2887.98	2026.23	13571.1	13349.9	14229.3	12418.6	11740.2	11422.2	5080.54	4839.28	4944.24	4944.81	4477.22	4705.29	5071.2	5085.75	5472.82	3734.71	4507.3	4564.7	6233.48	5686.31	5367.89	3470.62	3847.97	4690.56
LOC101203079	1347.38	2006.08	1404.17	2839.84	2456.22	697.587	1873.54	1132.81	1233.49	998.386	763.532	467.919	3988.31	8762.79	4711.28	4612.31	10574.5	9220.06	883.29	884.045	994.914	2292.31	2355.8	2094.92	1922.54	1897.37	1738.39	3362.63	3855.52	3763.41	538.8	503.222	486.639	206.978	394.126	293.823
LOC101203080	98.213	152.097	97.2549	92.32	92.1905	108.91	178.388	160.817	195.173	74.2043	45.6597	113.435	101226	102874	90101.3	39723.8	33662.1	32302.2	28797.6	29720.3	31030.4	11758.9	12445.2	11631.8	23866.9	23909.5	25259.8	12188.2	12156.1	11349	27092.3	26634.2	27130.8	18170.3	17609.7	16316.2
LOC101203081	51.9951	55.2351	69.9271	192.668	293.034	155.854	35.4907	62.6713	61.6747	326.499	197.859	262.318	169.696	237.984	227.866	504.848	431.456	420.16	66.9486	85.4638	51.5656	146.413	104.74	158.468	58.3429	54.0244	46.9318	166.045	159.165	122.865	70.3696	63.5763	79.2894	158.968	152.753	151.685
LOC101203083	1277.41	1360.06	1376.84	1892.56	1808.69	1583.89	1686.74	1741.79	1349.04	1797.09	1617.11	2112.73	4754.23	4758.7	5019.2	5726.18	5342.16	5741.48	3193.02	3046.37	3074.22	3419.6	3020.3	3088.39	3016.23	3220.04	3237.33	2834.07	2876.52	2791.17	3640.31	3516.09	3354.93	2897.69	2582.81	2993.39
LOC101203084	3526.68	3523.04	3694.08	737.556	621.189	623.416	2639.39	3279.01	2779.26	489.749	533.965	676.356	3775.5	3259.4	4045.13	1709.16	1893.94	1698.77	2165.03	1902.26	1929.16	1004.23	886.001	814.109	2230.92	2223.38	2184.72	947.586	1157.72	1068.39	4299.9	4203.58	3930.77	917.532	950.333	1304.7
LOC101203085	105.916	90.4575	98.0587	114.396	222.794	158.671	181.19	130.072	129.595	277.929	197.859	425.381	1305.28	921.198	1061.32	1260.4	790.001	1008.81	1083.06	1214.87	1254.26	365.584	345.128	396.171	1228.9	1188.54	1201.07	413.808	303.213	248.401	1648.96	1617.42	1765.18	1190.66	972.488	991.786
LOC101203086	1.28383	1.60102	0	0	3.29252	1.87776	1.86793	2.36495	1.56138	0	0	5.67175	0	0	0	0	0	0	0	1.83793	3.03327	0	0	3.48282	1.85215	0	0	0	0	0	0	0	1.98223	0	0	0
LOC101203087	304.91	164.905	212.996	233.81	309.497	235.659	183.991	144.262	195.173	384.513	429.962	250.975	739.323	657.432	662.042	772.726	873.204	742.212	304.508	253.635	279.061	424.867	471.332	377.015	254.671	282.231	239.448	311.226	379.683	402.428	212.159	187.496	178.401	198.443	263.528	308.673
LOC101203088	3021.5	2905.05	2720.73	647.243	783.62	898.507	2298.49	2949.1	2385.8	431.734	665.871	412.62	4121.31	6247.09	6930.4	8662.54	8209.66	8410.67	1048.5	1002.59	1158.71	1601.56	1767.71	1863.31	1983.66	1881.54	1915.58	1880.39	2012.23	1968.51	1293.96	1160.54	1322.15	2021.77	2550.16	2225.42
LOC101203089	734.351	1274.41	1343.89	1033.58	1420.17	1206.46	895.674	2394.52	684.667	1439.56	1189.69	1466.15	2805.94	2819.12	2501.39	2612.39	2550.13	3074.42	1005.31	1042.11	996.43	831.77	776.109	774.057	1223.35	1267.71	1250.88	760.677	707.794	754.997	1057.64	1296.31	1172.49	840.716	784.753	675.687
LOC101203090	1018.72	1073.48	834.302	450.562	248.036	805.558	872.325	662.187	753.368	323.801	606.259	272.244	9812.99	8125.19	6975.56	5761.67	4677.39	4764.66	980.473	909.776	931.215	1414.73	1318.7	1485.42	864.956	1111.23	940.551	1579.6	1261.76	1355.08	615.471	744.597	647.2	921.8	1223.19	976.936
LOC101203091	46.2179	118.475	46.6181	2.00696	0	30.0441	0	0	0	0	0	0	1514.42	1371.39	1250.18	54.9494	60.0435	49.0542	8.63853	20.2173	45.4991	1.79648	0	5.22423	100.016	22.3549	34.4805	26.0804	24.0081	12.4646	19.9556	47.4128	25.7691	4.26759	9.32842	12.7288
LOC101203092	631.645	561.157	524.051	873.026	999.828	618.721	651.909	367.75	684.667	872.913	703.92	449.486	3356.3	2949.02	3319.45	2067.47	2105.81	1960.04	941.6	1054.05	1229.99	1213.52	990.741	1093.61	1124.26	1076.76	1036.33	1115.37	1176.4	1222.42	932.66	878.215	1009.95	1032.76	1075.1	983.3
LOC101203094	600.191	729.264	946.829	340.179	302.912	328.608	468.851	1151.73	556.634	244.2	304.398	327.543	744.826	810.139	957.651	944.443	1011.3	996.014	1048.5	1045.78	1046.48	739.251	597.536	716.59	1300.21	1213.69	1061.23	614.627	696.235	618.777	1477.76	1662.68	1428.2	804.441	834.894	953.6
LOC101203095	1013.58	818.12	757.142	651.257	507.048	481.645	994.674	854.931	1117.17	847.279	938.561	1108.83	1620.82	1787.86	1228.63	1082.96	1163.13	973.62	2734.09	2799.17	2863.41	1427.3	1313.55	1372.23	2516.15	2554.98	2773.76	1284.89	1380.91	1238.44	1948.29	2021.51	2108.11	643.339	697.299	643.865
LOC101203096	616.239	527.535	665.513	1371.75	1358.71	1067.51	642.569	607.793	671.395	1415.28	1163.05	1678.84	2227.14	2147.81	2344.35	3193.93	3498.82	3410.34	1197.52	1267.25	1108.66	1523.41	1414	1363.52	1177.04	1124.27	1265.24	1574.38	1348.01	1432.54	1379.03	1338.33	1313.23	2185.01	1800.38	1804.31
LOC101203097	218.893	165.705	190.491	140.487	98.7756	105.154	254.973	203.386	191.27	194.28	126.833	174.406	555.868	384.742	393.119	353.737	323.377	243.138	239.719	312.448	192.613	264.981	269.578	240.315	437.108	381.897	341.932	365.125	255.197	284.904	236.316	165.945	226.966	252.855	137.594	197.296
LOC101203098	87.9424	100.064	139.854	110.383	179.991	98.5823	122.35	139.532	49.9643	109.283	128.101	121.943	7.33819	3.96641	20.5284	9.15823	0	4.26559	9.71835	12.8655	0	15.2701	11.1609	12.1899	13.8912	7.45164	0.957791	13.0402	46.2378	62.3229	2.10058	2.15513	1.98223	29.8731	8.16237	26.5183
LOC101203099	1251.73	1398.49	857.611	939.255	887.883	705.098	1074.06	606.611	1140.59	586.889	774.947	843.673	5433.01	5520.25	5192.67	5501.81	4794.05	5031.26	2322.68	2340.61	2399.32	2788.14	3038.33	2862.01	2378.17	2277.41	2211.54	2931.43	3066.81	2847.26	2862.05	2971.92	2641.33	3042.79	3126.19	2960.51
LOC101203100	768.373	573.164	522.444	700.427	721.062	541.733	631.361	443.429	615.186	702.917	771.142	581.354	3554.44	3340.71	3223.99	2874.54	3089.67	2922.99	1270.94	1103.68	1140.51	1537.79	1448.34	1456.69	1345.59	1222.07	1030.58	1339.66	1457.38	1405.83	1071.3	945.024	1180.42	1345.36	1324.64	1233.63
LOC101203101	17.3317	3.20204	3.21504	0	0	5.63327	26.1511	7.09486	31.2277	0	0	5.67175	0	0	0	0	0	0	0	0	0	0	0	0	0	0	1.91558	0	0	0	0	0	0	0	0	0
LOC101203102	25475	28907.2	32840.8	8553.64	10065.2	27328	35368.4	39996.1	36147.6	42161.6	49857.9	81691.6	9630.46	12133.2	10385.3	16569.5	21687.7	19533.2	107169	103954	102772	99313	94760.9	91096.7	103316	107249	104769	92116.7	106431	96401	114257	114654	114209	90739.7	92353.7	110381
LOC101203103	3845.07	4035.36	4349.14	7724.77	8429.95	5424.84	4588.58	5615.58	4044.77	9419.9	7438.73	9779.51	23334.5	22529.2	23843.8	19921.4	18250.7	19162.1	13526.9	13405.9	12785.2	12261.9	11758.4	11259.1	12868.8	14045.4	13069.1	10545.2	11984.5	11298.2	15263.9	15415.6	15636.9	11065.9	10482.8	12710.8
LOC101203105	47.5017	58.4371	73.9459	86.2991	132.798	95.7657	62.5758	63.8537	46.8415	114.679	114.149	103.509	272.43	237.984	280.213	257.575	231.596	325.251	161.972	80.869	57.6322	93.4169	94.4381	82.717	92.6077	95.9399	106.315	66.9396	44.4594	40.955	66.1684	113.144	102.085	66.1477	18.6568	84.8587
LOC101203106	514.174	290.585	290.961	74.2574	88.898	330.485	353.973	316.904	326.329	80.9502	52.0013	66.643	1493.32	1369.4	1181.41	1677.1	1489.94	1436.44	598.218	578.03	459.541	763.504	903.171	871.576	475.078	458.276	382.159	570.291	423.254	564.467	304.585	390.078	293.371	320.069	623.838	440.204
LOC101203107	645.125	429.873	325.523	94.3269	98.7756	187.776	736.9	290.889	966.497	140.314	139.516	68.061	6301.67	3872.21	7387.16	1993.06	1936.83	1723.3	1820.57	2100.76	1688.02	1121	1197.65	1316.51	1284.47	1252.81	1180.96	1369.22	1307.11	1295.43	1623.75	1545.23	1668.05	1901.21	1768.9	1524.27
LOC101203108	10.2706	12.0076	8.84136	18.0626	15.3651	7.51103	14.0095	18.9196	11.7104	18.8884	12.6833	38.2843	8.25546	7.93282	1.02642	10.303	17.1553	10.664	4.31926	0.918966	3.03327	11.6771	6.0097	12.1899	11.1129	7.45164	9.57791	12.1708	19.5621	4.45163	3.15088	0	3.96447	17.0704	16.3247	21.2147
LOC101203114	1301.16	1282.42	1271.55	1098.81	845.08	1048.73	1071.26	1526.58	1163.23	674.585	884.023	686.282	6677.75	5922.84	5750.01	11580.6	11581.5	11636.5	2993.25	2745.87	2522.17	4827.14	4939.97	4853.31	2534.67	2584.79	2630.1	5117.84	4593.55	4724.07	2878.85	3013.95	2843.52	4844.78	5323.03	4789.21
LOC101203115	1353.8	1074.28	1153.4	842.921	1000.93	1208.34	1123.56	1232.14	1145.28	549.112	758.458	555.831	4502.9	5648.17	3458.01	10588.1	10363.5	10264.1	2129.4	2050.21	2343.2	3919.02	3938.93	3907.72	2478.18	2295.11	2340.84	3426.09	3442.94	3171.34	1951.44	1968.71	2014.94	3628.52	3832.81	4304.46
LOC101203116	268.321	360.229	257.203	75.2608	63.6554	144.587	145.699	127.707	270.9	186.185	242.25	218.362	2078.54	1631.19	2842.16	1116.16	1124.53	1083.46	1071.18	1052.22	922.115	989.86	1037.1	1020.47	901.999	939.839	1028.67	1348.35	1168.39	1201.05	828.681	955.799	756.223	1152.25	1049.45	1148.77
LOC101203117	1440.46	1427.31	1554.47	3430.89	3668.96	1976.34	1554.12	1727.6	1555.92	3712.91	3013.54	3909.25	7365.71	7902.08	8210.35	10063.8	8697.73	9764.99	4239.36	3957.07	4113.12	4312.45	4211.94	4406.64	4101.6	4405.78	4065.82	3856.42	4405.04	4020.71	5768.21	5697.08	5522.51	4619.67	4523.12	5109.55
LOC101203118	39.7987	60.8387	41.7955	50.1739	43.9003	37.5552	52.3021	67.4012	49.9643	21.5867	20.2932	26.9408	319.211	337.145	285.345	535.757	493.215	487.343	185.728	242.607	168.347	285.64	146.808	207.228	202.811	273.848	235.617	234.723	227.632	227.924	122.884	154.092	154.614	179.239	221.55	235.483
LOC101203121	1653.57	2649.68	3012.49	2490.63	3179.48	2978.12	1995.89	3824.13	1776.86	3020.79	2626.7	3893.66	13040.9	11208.1	12814.9	9323.08	9077.72	7779.36	3926.21	4205.19	4055.49	3753.74	3384.32	3390.53	3170.89	3537.67	3337.9	3023.58	3242.87	2912.26	5171.64	5510.66	5100.29	4257.99	5166.78	4223.84
LOC101203122	760.67	861.347	964.511	1151.99	1313.72	907.896	753.711	833.646	854.077	1258.78	1037.49	1178.31	3126.07	3242.54	2864.74	5375.88	4970.74	4912.89	1755.78	1712.03	1816.93	2544.71	2704.36	2408.37	1825.3	1793.05	1805.44	2308.98	2511.96	2280.13	2041.77	1676.69	1823.66	2445.33	2157.2	2403.62
LOC101203123	274.74	151.296	180.042	92.32	74.6304	253.497	240.029	204.568	205.322	51.2684	98.9294	51.0457	3983.72	3158.25	2726.18	4811.51	4178.17	3847.56	633.852	614.788	550.539	1609.65	1524.75	1596.87	513.047	561.668	544.025	1307.5	1296.44	1319.46	581.862	617.444	645.217	2214.88	1930.98	1852.04
LOC101203125	1084.84	858.145	800.545	620.149	618.994	789.597	1002.15	776.887	997.725	522.129	645.577	531.726	7661.07	7225.8	6682	5954	5158.6	5522.87	2059.21	2205.52	2055.04	2704.6	2649.42	2913.38	1853.08	2079.94	1908.88	2687.15	2610.66	2559.69	1980.85	2114.18	1921.78	2588.29	2698.25	3008.24
LOC101203127	2.56766	9.60611	2.41128	10.0348	2.19501	14.0832	13.0755	9.45981	4.68415	0	20.2932	0	7.33819	0	4.10569	70.9763	153.54	45.855	21.5963	12.8655	6.06655	255.1	248.973	255.117	16.6694	37.2582	28.7337	259.934	222.297	287.575	136.538	134.696	271.566	340.34	402.288	280.034
LOC101203128	456.402	392.249	410.721	6.02087	2.19501	82.6214	343.7	262.51	531.651	2.69834	20.2932	35.4484	3625.98	3055.13	3453.91	1822.49	1541.4	1279.68	869.252	958.482	943.348	1311.43	1377.94	1408.8	1007.57	910.032	1034.41	896.295	1104.37	1030.11	860.189	813.561	889.032	806.575	953.831	893.138
LOC101203129	22415.7	16043.8	16560.7	2861.92	2348.66	12123.7	21239.3	18602.7	19194.1	2182.96	3680.68	1710.03	203242	211260	175098	114031	93567.5	85403.4	33195.7	31621.6	30984.9	39964.5	39010.7	37341.1	36120.7	38096.5	36849.1	31969.3	35886.8	32409.7	42212.3	41631.7	41121.5	37877	44893	49947.8
LOC101203130	304.268	363.431	339.99	69.24	46.0953	153.037	232.558	264.875	254.506	53.9668	98.9294	68.061	5775.15	4983.79	4453.64	1111.58	1139.97	1222.09	859.534	958.482	899.366	1132.68	964.986	902.921	904.777	877.431	827.532	942.37	813.607	887.655	534.599	725.201	607.555	702.019	651.823	800.854
LOC101203131	88.5843	30.4193	54.6557	10.0348	13.1701	46.944	63.5097	42.5692	39.0346	29.6817	54.538	36.8664	232.07	312.355	425.965	897.507	777.992	759.274	282.912	167.252	242.662	611.701	551.175	552.898	174.103	160.21	178.149	344.261	442.816	319.627	220.561	169.178	156.597	591.061	524.724	488.998
LOC101203132	70.6107	25.6163	40.188	2.00696	0	97.6434	61.6418	31.9269	62.4554	5.39668	12.6833	1.41794	439.374	323.262	298.689	1719.46	1272.92	1280.74	15.1174	28.4879	39.4326	195.816	181.149	170.658	10.1868	24.2178	38.3117	187.779	140.492	146.014	42.0117	38.7923	67.396	225.115	298.509	188.811
LOC101203133	2977.84	3334.12	3300.24	4817.7	5446.92	4877.48	4891.18	4473.31	4187.63	8018.12	5772.15	6631.69	2436.28	3713.55	3514.47	15421.3	13249.9	14120.2	1098.17	1040.27	1167.81	999.741	941.805	832.394	1086.29	1096.32	1088.05	789.366	688.232	792.391	1163.72	1090.49	1283.5	1338.96	1318.81	1275
LOC101203134	211.19	171.309	155.929	414.436	874.713	338.935	227.888	170.277	262.313	1103.62	792.703	1505.85	521.011	792.29	693.861	343.434	974.42	857.383	287.231	400.669	276.028	220.069	251.549	304.747	336.166	403.32	451.12	307.748	314.773	393.524	130.236	149.781	142.721	68.2815	48.9742	31.822
LOC101203135	1787.73	1605.82	1461.23	1605.56	1246.77	2060.84	1376.67	1299.54	1415.4	1024.02	1152.91	1002.48	3947.03	4457.25	3680.75	6178.37	5211.78	5853.45	2546.21	2344.28	2995.36	2416.26	3215.19	3136.28	2300.38	2182.4	2398.31	3269.61	2945.88	2928.28	2053.32	1783.37	1811.76	3427.94	3620.59	2814.13
LOC101203136	1.28383	3.20204	3.21504	0	2.19501	1.87776	0	2.36495	3.12277	8.09502	2.53665	2.83587	84.3892	61.4793	68.7702	27.4747	38.5994	23.4607	32.3945	28.4879	6.06655	11.6771	12.0194	19.1555	22.2259	37.2582	7.66233	36.5125	14.227	22.2582	36.7602	16.1635	67.396	16.0035	13.9926	28.6398
LOC101203137	1715.2	950.204	919.501	23.08	64.7529	126.749	1781.07	529.75	1724.55	24.2851	104.003	51.0457	8578.34	11407.4	9114.62	1995.35	1549.98	1474.83	697.561	706.685	680.97	705.118	526.278	624.296	876.069	1014.35	728.879	625.059	696.235	603.641	790.87	714.425	814.698	748.962	747.44	805.097
LOC101203138	77.0298	59.2376	62.6932	6.02087	0	11.2665	46.6983	47.2991	48.4029	10.7934	17.7566	11.3435	4090.12	4199.43	3439.54	1661.07	2180.44	1864.06	806.623	757.228	750.735	1117.41	1227.7	1278.2	821.43	909.101	810.291	1432.68	1684.12	1496.64	1057.64	838.345	1043.65	1181.06	1076.27	1328.04
LOC101203139	713.168	517.929	561.828	153.532	203.039	324.852	614.55	478.903	554.292	234.756	290.446	235.378	9613.94	8458.37	11253.7	4140.67	3767.3	3267.44	1365.97	1319.64	1361.94	1756.06	1775.44	1796.26	1227.05	1473.56	1152.22	1573.52	1644.11	1552.73	983.074	1118.51	979.224	1366.7	1520.53	1531.7
LOC101203140	447.415	400.254	534.5	168643	208937	111742	556.644	445.794	435.626	108068	84963.8	102368	201.8	308.388	374.644	34240.3	57357.8	59932.5	1048.5	1041.19	1082.88	7645.82	7881.29	8378.8	1355.78	1417.68	1359.11	15997.7	14698.3	16583.2	590.264	459.042	351.847	2678.98	2695.91	2041.91
LOC101203142	29.5281	145.693	307.84	144.501	134.993	92.0101	70.0475	483.633	51.5257	122.774	135.711	121.943	412.773	402.59	438.282	459.056	494.93	552.393	389.814	503.593	509.59	162.581	121.052	123.64	448.221	417.292	417.597	147.789	142.27	158.478	223.712	213.358	297.335	179.239	167.912	124.106
LOC101203143	382.582	262.567	359.281	435.509	415.955	345.507	290.464	262.51	341.943	149.758	124.296	107.763	899.845	721.886	766.737	278.181	379.132	430.824	323.945	370.343	414.042	245.219	247.256	261.212	486.191	464.796	482.727	354.693	251.64	260.866	585.013	476.283	470.781	230.45	234.377	235.483
LOC101203145	1588.74	1201.56	1231.36	1920.66	1978.8	1369.82	1393.48	1260.52	1503.61	1736.38	1520.72	1328.61	4715.7	4404.7	4288.39	4107.47	4175.6	4007.52	1847.57	1803.93	2029.26	2348	2190.11	2194.18	1841.04	1916	1798.73	2216.83	2155.39	2139.45	1851.67	2085.09	1797.89	2337.57	2243.48	2269.97
LOC101203146	200.278	96.8616	98.0587	63.2191	57.0703	126.749	153.171	74.496	100.709	109.283	111.613	62.3892	674.196	663.382	603.536	834.544	975.278	969.354	136.057	116.709	87.9649	276.658	333.967	370.92	142.616	145.307	114.935	339.045	276.538	258.195	99.7778	56.0333	102.085	408.622	335.823	390.35
LOC101203147	1606.71	1484.14	1401.76	1133.93	936.173	1510.66	1533.57	1452.08	1394.32	924.181	885.291	877.703	3830.53	3780.98	3346.13	4766.86	4179.03	4492.73	2387.47	2358.07	2428.14	2371.35	2644.27	2658.26	2373.54	2166.57	2430.87	3339.16	2568.87	2663.86	1990.3	1720.87	1882.13	3609.32	3203.15	2745.18
LOC101203148	482.078	653.215	628.54	553.92	465.343	608.394	369.851	941.252	475.442	511.335	469.28	482.099	2127.16	2124.01	1643.3	3964.37	4054.65	4176.01	2228.74	2320.39	2422.07	1596.17	1888.76	1986.95	2551.34	2327.71	2543.89	2283.77	1907.31	1961.39	2710.8	2203.62	2343	2898.76	2361.26	2280.58
LOC101203149	1139.4	1250.39	1197.6	3443.94	3304.59	2535.91	1004.01	1149.37	1200.7	3041.03	3123.88	3768.88	5291.75	6017.04	5917.32	9973.31	9237.27	10108.4	3863.58	3609.7	3826.47	4008.84	4242.85	4316.09	3680.23	3700.67	3786.15	4163.3	3703.47	4006.47	3494.32	3513.94	3760.3	4457.5	4198.95	4176.11
LOC101203150	125.815	76.0483	154.322	88.306	49.3878	163.365	207.341	70.9486	290.418	140.314	35.5131	34.0305	887.921	639.583	1340.51	765.857	798.579	657.967	203.005	141.521	324.56	141.922	101.306	159.339	126.873	135.061	136.006	159.09	173.392	147.794	966.269	947.179	984.18	1079.7	1131.07	1097.86
LOC101203151	1389.75	1253.6	1863.92	1483.14	1299.45	1106	1174.93	1582.15	1240.52	1126.56	1269.59	1637.72	1334.63	1516.16	1220.42	2643.29	2388.87	2046.41	1708.27	1638.52	1788.11	1285.38	1183.91	1464.53	2009.59	1919.73	1864.82	1759.56	1471.61	1551.84	1599.6	1392.21	1446.04	1712.37	1303.65	1399.11
LOC101203152	640.631	687.637	720.972	1994.91	1668.21	1214.91	650.975	818.274	605.037	1492.18	1273.4	1847.57	4630.4	4148.86	4776.97	3877.37	3051.07	3510.58	2275.17	2374.61	2409.94	1569.22	1531.61	1622.99	1641.01	1659.85	1753.72	1781.29	1534.74	1674.7	2748.61	2502.1	2501.58	2486.94	2316.95	2059.94
LOC101203154	404.407	418.666	424.385	1175.07	1186.4	824.336	363.313	462.348	313.838	1025.37	797.776	1226.52	1232.82	1252.39	927.885	1790.43	1734.4	1677.44	526.95	676.359	576.322	611.701	634.452	672.184	628.806	643.636	567.012	578.984	580.64	616.996	645.93	640.073	546.106	690.283	725.285	550.521
LOC101203155	1604.15	1669.86	1816.5	682.365	730.939	1165.15	1471	2030.31	1280.34	534.271	676.017	628.146	8078.43	8041.89	7729.98	8051.23	7360.48	7391.19	2942.5	3171.35	3594.43	4019.62	4029.93	3943.42	2969.93	2930.36	2951.91	4217.19	3720.36	3718.89	2435.63	2423.44	2501.58	4615.4	4330.72	3838.79
LOC101203156	357.547	415.464	425.993	620.149	606.921	374.613	398.804	478.903	430.161	733.948	710.262	696.207	1828.13	1789.84	1666.91	1221.48	1413.6	1286.07	908.125	850.963	1016.15	558.705	687.681	656.512	828.839	925.867	940.551	578.115	691.789	620.558	1014.58	996.747	781	555.854	689.137	684.173
LOC101203157	5.13532	0	0	5.01739	10.9751	0	3.73587	3.54743	0	5.39668	10.1466	0	43.1119	36.6893	72.8759	52.6598	48.0348	60.7846	20.5165	37.6776	71.2819	120.364	76.409	87.9412	8.33469	41.9155	38.3117	86.9345	67.5783	58.7615	51.4643	47.4128	65.4137	72.5491	25.6532	68.9477
LOC101203158	281.159	233.749	247.558	664.302	499.365	440.334	300.737	231.765	361.461	445.226	424.889	382.843	1560.28	1657.96	1666.91	4160.13	4287.11	4341.3	1098.17	1273.69	1358.91	1144.36	1031.09	915.111	1891.98	1967.23	1571.74	1078.86	1311.55	1190.37	1110.16	893.301	943.544	686.015	664.65	895.259
LOC101203159	225.312	285.782	257.203	200.696	145.968	291.052	200.803	188.014	223.278	196.979	213.079	89.33	1330.96	1173.07	1235.81	1165.39	1265.2	996.014	398.452	307.854	348.826	458.102	442.142	417.938	249.115	297.134	247.11	370.341	388.575	332.092	370.753	393.311	288.415	456.632	391.794	334.131
LOC101203160	1795.44	1627.43	1471.68	1413.9	1231.4	1135.1	2065.93	1452.08	2054.78	1102.27	1004.51	1063.45	7.33819	0	24.6341	113.333	38.5994	111.972	19.4367	16.5414	3.03327	53.8944	88.4284	82.717	18.5215	22.3549	7.66233	60.8542	82.6945	73.0068	43.062	34.4821	7.92894	118.426	246.037	217.45
LOC101203161	245.212	216.137	169.593	73.2539	28.5352	98.5823	240.029	171.459	277.926	68.8077	109.076	39.7022	1335.55	1032.26	1074.66	1987.34	1421.32	1369.25	470.8	453.969	442.858	626.073	592.384	534.613	309.31	334.393	390.779	562.466	575.305	483.447	1009.33	1067.87	1089.24	1345.36	1208.03	1062.86
LOC101203162	233.657	204.13	176.827	220.765	239.256	125.81	354.907	169.094	438.749	194.28	123.028	188.586	638.422	648.508	941.229	266.734	245.321	251.67	307.748	367.586	313.944	90.7222	115.901	103.614	313.94	282.231	202.094	99.1054	119.151	74.7874	248.919	310.338	299.317	121.626	139.926	153.806
LOC101203163	1460.36	1141.53	1092.31	267.929	293.034	350.202	1496.21	1251.06	1400.56	271.183	566.941	236.796	4750.56	5485.54	5552.94	3734.27	3971.45	3826.23	1655.36	1498.83	1692.57	1684.2	1596	1492.39	3498.72	3438.93	3068.76	2045.57	1941.99	1980.09	1663.66	1467.64	1636.33	942.071	1059.94	1319.55
LOC101203164	261.26	298.59	316.681	462.603	412.662	403.718	265.246	264.875	240.453	341.34	362.741	412.62	731.067	802.206	700.02	2365.11	2127.26	2217.04	470.8	419.967	371.576	693.441	740.051	844.584	393.583	339.05	391.737	625.059	582.418	686.442	348.697	336.2	289.406	596.396	692.635	782.821
LOC101203165	68.6849	27.2173	19.2902	4.01391	0	91.0713	106.472	54.3939	120.227	2.69834	1.26833	2.83587	7537.24	3264.35	5248.09	2475.01	1976.29	2051.75	2685.5	2807.44	3077.26	556.01	560.619	697.435	2036.44	2136.76	2135.87	256.457	168.057	282.233	12954.3	11941.6	11451.4	2884.89	2849.83	2505.45
LOC101203166	2942.54	3196.43	3474.65	6112.18	7141.47	4954.46	3292.23	4044.07	3222.7	6386.97	5001.01	6302.73	12092.4	13053.4	11332.7	18844.2	17276.2	18467.9	4900.21	5069.02	5268.8	5252.01	5532.35	5317.4	4819.31	5238.51	5435.47	4911.8	5389.37	4871.87	5712.54	5580.7	5100.29	5074.17	5932.87	5830.85
LOC101203167	238.151	208.933	241.932	393.363	413.76	317.341	229.756	280.247	266.216	356.181	353.863	405.53	612.739	542.406	607.642	852.86	816.592	779.536	314.227	302.34	285.128	292.826	309.929	329.127	267.636	271.985	251.899	226.03	314.773	284.014	299.333	343.743	309.229	507.843	457.093	341.556
LOC101203168	87.9424	86.4549	40.9917	165.574	252.426	164.304	113.01	63.8537	106.174	228.01	244.787	184.332	199.966	199.312	238.13	152.256	121.803	173.823	38.8734	48.7052	39.4326	28.7437	72.1164	78.3635	36.117	27.0122	49.8052	78.2411	42.681	80.1294	11.5532	12.9308	6.93782	32.0069	81.6237	32.8827
LOC101203169	272.172	148.094	100.47	49.1704	77.923	181.204	240.963	127.707	350.531	71.506	129.369	89.33	13407.8	26046.4	15728.9	510.571	1031.89	1047.2	345.541	354.721	423.142	90.7222	116.76	117.545	804.761	792.669	754.74	189.517	236.524	164.71	15.7544	30.1718	9.91117	27.7393	37.3137	50.9152
LOC101203170	2283.29	1304.83	1003.9	958.321	1264.33	1038.4	1815.63	402.042	1812.77	670.537	955.049	962.779	4027.75	3944.59	6092.84	10493	10517.9	9402.42	1361.65	1330.66	1339.19	2348	2357.52	2340.46	1226.13	1087.01	1125.4	2722.79	2506.62	2630.91	957.867	970.885	1123.93	3429.01	2985.09	2493.78
LOC101203171	151.492	180.114	121.368	98.3408	152.553	483.523	144.765	177.372	90.5603	268.485	234.64	397.022	643.926	674.289	613.8	544.915	371.412	325.251	58.3101	55.138	60.6655	32.3366	50.6532	33.0868	61.1211	32.6009	46.9318	37.3819	24.8973	42.7357	54.6152	60.3436	19.8223	75.7497	76.9595	59.4011
LOC101203172	6307.46	5437.06	5400.46	3990.83	7228.18	13391.2	9795.44	6987.26	9866.39	17320.6	18147.2	24666.4	397.179	1252.39	563.505	5911.64	5714.43	6363.19	6110.68	5998.09	6846.1	7756.3	8332.87	9178.97	6599.23	6082.4	6714.12	8929.05	8637.58	8195.46	4526.76	4902.92	4862.42	8968.34	9151.18	8045.66
LOC101203173	0	0	0	0	0	0	0	0	0	0	0	0	0	0	0	0	0	0	0	0	0	0	0	0	1.85215	3.72582	5.74675	0	0	8.90326	0	0	1.98223	0	0	0
LOC101203174	1610.57	1725.9	1414.62	257.894	239.256	403.718	1598.02	1299.54	1306.1	95.791	249.86	130.45	10155.1	12490.2	12054.3	4850.43	6269.4	5643.37	3493.21	3458.07	3216.79	3606.43	3516.53	3562.93	3529.28	3930.74	3851.28	4222.41	3772.83	4115.98	2148.9	1913.75	1679.94	1824.4	1801.55	1698.23
LOC101203175	109.126	66.4422	46.6181	108.376	142.676	130.504	82.1891	101.693	101.49	138.964	74.8312	77.9865	522.846	399.616	359.248	242.693	174.126	267.665	88.5449	143.359	89.4816	119.466	77.2675	115.804	93.5338	107.117	101.526	102.583	56.0189	81.91	78.7719	121.765	101.094	117.359	123.602	128.349
LOC101203176	3.85149	4.80305	0	0	0	0	1.86793	2.36495	10.9297	0	0	0	7.33819	3.96641	0	0	0	0	8.63853	0	9.09982	0	0	0	0	0	0	0	0	0	0	4.31026	2.97335	0	0	0
LOC101203177	1720.97	1782.73	1906.52	1944.74	1866.86	1263.73	1815.63	2016.12	2032.92	1524.56	1466.18	1463.31	6787.82	6281.8	6818.52	6003.22	6058.39	6115.78	3166.02	3276.11	3254.7	2776.46	2795.37	2736.63	3108.84	3558.16	3085.05	2531.53	2968.11	2677.21	3186.59	3172.35	3516.48	2409.06	2328.61	2762.15
LOC101203178	2724.29	2621.67	2050.39	1472.1	1600.16	1654.3	3034.46	2648.75	2782.39	1157.59	1229.01	1314.43	6732.79	5890.12	6479.8	5659.79	5832.8	5001.4	3304.24	3517.8	3503.43	2779.15	2727.54	2879.42	3461.68	3170.67	3525.63	2807.99	2543.97	2682.55	3217.05	3339.37	3563.07	3988.06	3810.66	3277.67
LOC101203179	643.199	236.15	254.792	56.1948	19.7551	176.509	809.749	18.9196	730.728	56.6651	54.538	17.0152	59.6228	83.2946	129.329	34.3434	74.6255	55.4526	25.9156	0	27.2995	12.5754	25.7558	8.70705	5.55646	11.1775	17.2402	29.5577	12.4486	5.34196	8.40234	12.9308	13.8756	10.669	20.9889	29.7005
LOC101203181	82.8071	120.076	69.1233	148.515	169.016	72.2937	65.3777	82.7734	96.0252	122.774	86.2461	90.748	3240.73	3960.46	3555.52	731.514	800.294	836.055	971.835	1009.02	913.015	571.28	506.532	475.405	1324.29	1088.87	1173.29	903.25	795.824	811.087	664.835	687.486	744.329	298.731	377.801	282.155
LOC101203182	3.85149	1.60102	4.0188	12.0417	8.78005	15.0221	7.47173	5.91238	1.56138	13.4917	10.1466	14.1794	18.3455	48.5885	39.004	42.3568	47.177	12.7968	8.63853	3.67586	3.03327	14.3718	11.1609	19.1555	5.55646	31.6695	11.4935	19.9949	39.1243	19.5872	19.9556	33.4045	29.7335	38.4083	25.6532	36.0649
LOC101203183	3.20958	0	0	0	0	0	1.86793	0	0	0	0	0	99.0655	2.97481	0	0	0.857764	1.0664	8.63853	5.5138	224.462	12.5754	7.72675	1.74141	8.33469	2.79437	12.4513	3.47738	5.33513	0	3.15088	14.0083	21.8046	5.33449	8.16237	7.42514
LOC101203184	172.675	192.122	102.881	20.0696	17.5601	190.592	287.662	141.897	227.181	55.316	164.882	21.2691	1240.15	2324.32	2243.76	27960.1	22061.7	21502.8	943.759	917.128	1041.93	7719.47	8461.65	8791.51	1246.5	1060	1096.67	8256.17	7655.91	7440.46	481.034	461.197	501.505	9516.73	8758.22	8105.07
LOC101203191	1138.76	1063.08	1458.82	1708.92	2078.68	2427.94	1536.37	2166.3	2157.05	2080.42	3286.23	3724.92	1054.86	1236.53	994.603	2194.54	2639.34	2905.93	2681.18	2649.38	2714.78	2473.75	2245.05	2284.73	3722.83	3533.94	4026.55	2876.66	3038.36	2943.42	2820.03	2776.88	2619.52	2938.24	2574.64	2611.53
LOC101203201	4404.82	4622.94	5369.11	4388.21	4340.64	4254.06	4299.05	5753.93	4478.05	3769.58	3782.15	4015.6	15398.3	15898.4	15413.8	18010.8	18138.3	18503	9244.31	8604.28	8455.25	9265.34	8464.23	8871.61	9162.61	9149.69	8700.58	8091.87	8865.21	8435.84	9384.36	9300.46	9312.54	7729.68	8536.67	8755.3
LOC101203202	102.706	44.8285	49.0293	60.2087	48.2903	111.727	72.8494	40.2042	59.3326	91.7435	71.0262	17.0152	462.306	545.381	372.591	889.493	724.811	608.912	114.461	113.033	87.9649	223.662	145.95	188.943	42.5996	89.4197	82.3701	240.809	192.954	168.272	40.9614	49.5679	68.3871	237.918	233.21	201.539
LOC101203203	0	4.80305	6.43008	0	0	5.63327	5.6038	14.1897	1.56138	0	8.87828	2.83587	2473.89	2304.48	2096.98	2030.84	1894.8	2153.05	614.415	695.657	853.866	313.486	337.402	380.498	691.78	656.676	620.649	387.728	306.77	332.982	780.367	830.802	694.773	708.42	780.089	557.946
LOC101203204	114.903	108.069	81.9835	175.609	173.406	136.137	108.34	105.24	112.42	225.311	191.517	211.273	442.126	476.961	483.445	358.316	324.235	317.786	203.005	256.392	212.329	152.701	211.198	153.244	244.484	218.892	201.136	231.246	129.822	141.562	256.271	237.064	218.046	227.249	198.229	154.867
LOC101203205	3441.31	3528.64	3411.96	70.2434	63.6554	133.321	3830.2	4941.57	2463.08	63.411	87.5144	116.271	3845.21	6337.33	1952.25	4361.61	7267.84	4323.17	1928.55	1968.43	2306.8	1209.93	1153.86	1339.14	4697.99	4614.43	4526.52	1609.16	1748.14	1664.02	680.589	710.115	453.932	133.362	264.694	245.029
LOC101203206	19.2575	21.6137	4.82256	42.1461	8.78005	15.0221	20.5473	14.1897	33.5698	16.19	11.4149	36.8664	25.6837	73.3786	8.21137	0	0	0	4.31926	5.5138	6.06655	0	6.86822	0.870705	3.70431	5.58873	3.83117	1.73869	7.11351	7.12261	8.40234	0	22.7957	0	0	6.3644
LOC101203207	10.2706	10.4066	23.309	183.636	148.163	52.5772	11.2076	39.0217	5.46485	97.1402	129.369	131.868	30.27	21.8152	29.7662	227.811	876.635	296.458	19.4367	18.3793	9.09982	26.0489	5.15117	8.70705	69.4558	73.585	32.5649	23.4723	8.89188	23.1485	14.7041	17.241	22.7957	6.40139	9.32842	11.6681
LOC101203208	333.796	199.327	135.032	26.0904	16.4626	247.864	343.7	120.613	261.532	52.6176	55.8063	15.5973	1680.45	1634.16	1491.39	2406.33	1917.96	1852.33	119.86	182.874	72.7986	269.472	289.324	283.85	62.0472	126.678	59.3831	216.467	260.532	272.44	77.7216	72.1968	98.1206	203.777	316	294.884
LOC101203209	1647.15	1384.08	1455.61	1111.85	1031.66	1208.34	1746.52	1232.14	1853.36	1229.09	1245.5	1175.47	6144.82	6420.62	6723.06	6171.5	6911.01	6794.01	2523.53	2481.21	2232.49	2794.42	2415.04	2552.04	2322.6	2228.04	2255.6	2573.26	2741.37	2596.19	1976.65	1689.62	1863.3	2339.71	2287.79	1997.36
LOC101203210	273.456	149.695	94.0399	20.0696	8.78005	53.5161	259.643	157.269	179.559	10.7934	49.4647	31.1946	536.605	626.693	477.286	227.811	230.739	249.537	53.9908	68.0035	65.2154	185.936	100.448	109.709	100.016	85.6939	59.3831	132.14	94.254	142.452	23.1064	35.5596	31.7158	64.0139	64.1329	35.0042
LOC101203211	592.488	714.854	581.922	310.075	280.962	215.942	582.795	657.457	578.493	254.993	266.348	276.498	1658.43	2268.79	1813.69	3532.79	3452.5	3975.53	1373.53	1442.78	1495.4	1420.12	1444.9	1420.12	1769.73	1514.55	2001.78	1732.61	1494.73	1561.63	1327.57	1398.68	1267.64	1014.62	1204.53	861.316
LOC101203212	1242.11	1446.52	1278.78	1162.03	985.561	1081.59	1174.93	1286.53	1242.86	790.613	816.801	782.701	3459.04	3168.17	2732.33	3784.64	3089.67	3494.58	1430.76	1497.91	1422.61	1989.6	1935.98	2374.41	1645.64	1381.35	1613.88	2134.24	1790.83	1837.63	1447.3	1561.39	1553.08	2890.23	2477.86	1994.18
LOC101203213	599.549	449.886	466.984	977.387	722.159	479.767	547.304	279.065	546.485	348.086	443.914	362.992	3389.33	3556.88	3619.16	4233.39	4062.37	4082.17	719.158	612.031	620.304	690.746	660.208	650.417	632.511	688.346	742.288	615.497	737.137	684.661	493.637	546.325	533.221	397.953	642.495	364.892
LOC101203214	7.70298	10.4066	35.3654	42.1461	17.5601	73.2326	10.2736	78.0435	9.36831	56.6651	77.3678	86.4942	3.66909	23.7984	3.07926	177.441	203.29	184.487	507.514	514.621	521.723	612.599	510.824	501.526	510.269	514.163	511.461	505.09	527.289	592.067	1231.99	1217.65	1132.85	752.163	887.366	721.299
LOC101203215	356.263	481.906	417.151	808.803	840.69	743.592	414.681	469.443	444.995	1015.92	833.29	850.762	3131.57	3045.21	2786.73	3584.3	3502.25	3498.85	1112.21	1188.22	1148.09	1216.22	1225.98	1269.49	968.677	1074.9	998.019	1036.26	1126.6	1153.86	1284.51	1226.27	1400.45	1341.09	1315.31	1338.65
LOC101203216	11.5545	9.60611	8.0376	10.0348	8.78005	12.2054	19.6133	9.45981	28.1049	36.4276	10.1466	14.1794	18.3455	69.4121	39.004	9.15823	13.7242	0	62.6293	58.8138	63.6987	43.1155	77.2675	29.604	48.156	70.7906	49.8052	41.7286	74.6918	31.1614	49.3637	47.4128	67.396	61.8801	83.9558	66.8262
LOC101203217	29.5281	19.2122	39.3842	2.00696	0	29.1052	31.7549	56.7589	28.1049	10.7934	5.0733	0	61.4573	54.5381	37.9776	0	28.3062	0	8.63853	9.18966	6.06655	10.7789	25.7558	12.1899	28.7084	14.9033	13.4091	34.7738	17.7838	37.3937	25.207	23.7064	27.7513	27.7393	44.31	23.3361
LOC101203218	1768.48	2708.12	4875.61	188.654	188.771	1104.12	3031.66	5873.36	3125.89	972.751	1650.09	2777.74	29.3528	90.2358	23.6077	459.056	488.926	501.206	11361.8	11059.8	11308	6621.82	6865.65	7099.73	8832	7855.9	8776.24	7770.21	6167.41	7845.56	15981.2	14746.5	15740.9	14834.1	13460.9	10273.2
LOC101203219	555.899	493.113	589.96	767.66	583.873	658.154	602.408	400.86	589.423	534.271	540.306	520.383	1925.36	2032.78	1917.36	3019.93	3033.05	3428.46	699.721	878.532	708.269	1044.65	1042.25	1004.79	756.605	819.681	837.11	1151.01	1173.73	1241.12	766.713	788.777	979.224	1321.89	1410.92	1196.51
LOC101203220	808.813	802.11	733.832	1490.16	1679.18	1327.57	862.985	858.478	854.858	1301.95	1284.81	1551.22	3518.66	3065.04	2924.28	3271.78	3337.56	3426.33	1571.13	1725.82	1487.82	1602.46	1741.09	1666.53	1785.48	1598.38	1644.53	1837.8	1842.4	1956.94	1905.23	1977.33	2149.73	2135.93	2009.11	1969.78
LOC101203221	26.9604	22.4142	11.2526	7.02434	2.19501	33.7996	13.0755	4.72991	18.7366	0	10.1466	2.83587	14.6764	28.7565	32.8455	32.0538	18.8708	15.9959	12.9578	14.7035	6.06655	29.6419	18.0291	20.8969	8.33469	24.2178	5.74675	9.5628	0	5.34196	2.10058	45.2577	25.7691	8.53518	41.9779	25.4576
LOC101203222	99.4969	134.485	94.0399	2.00696	0	1.87776	105.538	82.7734	52.3064	0	2.53665	0	1234.65	1186.95	1577.61	223.232	222.161	206.881	439.485	425.481	506.557	308.994	241.246	255.117	562.129	482.494	454.951	194.733	176.948	291.137	1050.29	1206.87	1136.81	428.893	563.203	549.46
LOC101203223	54.5628	34.4219	40.188	20.0696	27.4377	43.1884	9.33966	26.0145	23.4208	64.7601	27.9032	34.0305	198.131	211.211	190.914	382.356	265.049	445.754	201.926	166.333	101.615	282.945	230.944	296.04	147.246	120.158	113.019	150.397	206.292	208.336	63.0175	86.2051	89.2006	110.957	223.882	135.774
LOC101203224	579.008	1155.13	1736.12	630.184	644.236	542.672	859.249	3605.37	785.376	787.915	762.263	1199.57	2246.4	2143.84	1972.78	2007.94	1904.24	1936.58	3713.49	3819.22	3705.14	1485.69	1626.91	1553.34	4287.74	4511.97	4757.35	1567.43	1468.05	1506.43	5901.59	5961.08	5085.42	1970.56	1807.38	1995.24
LOC101203225	12.8383	1.60102	10.4489	0	0	3.75552	2.8019	16.5547	9.36831	2.69834	7.60995	0	103.652	69.4121	102.642	48.0807	36.0261	15.9959	9.71835	20.2173	6.06655	3.59296	6.0097	3.48282	45.3778	33.5324	49.8052	10.4321	20.4513	34.7227	4.20117	4.31026	1.98223	8.53518	0	0
LOC101203226	152.134	197.726	163.163	48.1669	25.2426	77.927	182.123	212.846	189.708	21.5867	49.4647	31.1946	775.096	903.349	798.556	741.817	818.307	707.021	145.775	165.414	78.8651	326.959	232.661	249.022	275.971	253.356	224.123	366.864	328.111	261.756	75.621	57.1109	71.3604	152.566	204.059	247.151
LOC101203229	0	0	0	0	0	0	0	0	0	0	0	0	0	7.93282	4.10569	48.0807	66.0479	49.0542	0	0	0	0	18.8876	0	0	0	0	10.4321	0	0	2.10058	0	16.849	54.4118	67.631	25.4576
LOC101203230	51.3532	83.2529	77.1609	40.1391	74.6304	97.6434	50.4342	41.3867	46.8415	237.454	81.1728	144.63	2835.29	2946.05	2467.52	1054.34	880.924	860.582	1398.36	1180.87	1251.23	521.877	430.123	528.518	1193.71	1106.57	1185.75	428.587	534.402	519.951	1810.7	1902.98	1593.72	738.293	740.443	753.121
LOC101203233	5098.09	5393.03	6541	9265.11	9190.52	6420.05	5430.08	7176.45	5571.02	8613.1	8010.74	8208.44	24064.7	24446	25903.8	26329.9	26293.9	25550.9	12524.8	11872.1	11224.6	13011.9	12407.4	12101.9	12044.6	12272.9	11381.4	10893.8	11907.1	10858.4	14376.4	14736.8	14969.8	11693.2	10668.2	12992.9
LOC101203234	389.643	326.608	310.251	424.471	656.309	357.713	292.332	257.78	266.216	407.449	384.302	581.354	2908.67	2424.47	2114.43	2819.59	2881.23	2857.94	1603.53	1475.86	1369.52	1156.03	1172.75	1256.43	1305.77	1252.81	1255.66	1133.63	1078.59	1296.32	1130.11	1126.05	1011.93	1309.08	1287.32	1178.48
LOC101203236	414.677	328.209	307.036	587.034	603.629	458.173	266.18	319.269	338.04	412.846	272.69	482.099	2066.62	1676.8	1869.11	1460.74	1245.47	1507.88	754.792	886.802	718.886	870.394	702.276	835.877	634.363	706.043	715.47	904.989	645.551	793.281	800.323	774.769	848.396	952.74	973.654	876.166
LOC101203237	172.675	118.475	125.386	138.48	154.748	196.226	136.359	124.16	108.516	140.314	112.881	182.914	501.749	327.229	294.583	465.925	566.125	567.323	239.719	110.276	163.797	317.977	323.665	329.127	249.115	228.207	279.675	296.447	305.881	199.433	224.763	188.574	182.366	326.471	319.498	341.556
LOC101203238	1879.53	2030.89	2228.02	5273.28	5193.4	3078.58	1996.82	2031.5	2299.14	6386.97	5106.28	5510.1	7048.33	7899.1	7979.4	7973.39	8462.7	8527.97	3353.91	3254.98	2874.03	3370.19	3261.55	3255.57	3282.02	3396.09	3228.71	3214.84	3804.84	3319.14	2723.41	2987.01	2636.37	2243.69	2348.43	2711.24
LOC101203239	4495.33	4004.14	3939.23	6803.58	6238.23	6613.46	3526.66	3841.87	3843.35	5596.36	6110.79	6227.58	16171.5	16983.2	15349.1	23174.9	21960.5	23216.5	8719.52	8899.27	9735.29	10058.5	11614.2	11005.7	8456.94	8427.81	9242.69	11870	10593.8	10561.1	7881.39	7433.04	7634.58	13357.6	12136.3	11511.1
LOC101203240	293.355	261.766	232.287	18.0626	0	70.4159	261.511	205.751	308.373	31.0309	57.0746	34.0305	833.802	749.651	926.859	302.222	345.679	304.989	333.663	345.531	286.644	378.159	339.119	365.696	220.406	243.11	279.675	252.98	362.789	342.776	380.206	399.776	307.246	329.671	355.646	407.322
LOC101203241	32.0958	9.60611	17.6827	116.403	72.4354	34.7385	82.1891	3.54743	53.0871	203.725	216.884	253.811	0	0	0	0	0	0	0	0	0	1.79648	12.0194	4.35353	0	0	0	10.4321	17.7838	16.0259	0	0	0	0	0	0
LOC101203242	7032.82	9825.44	8224.07	18678.7	20269.8	15044.6	8792.36	9335.65	9034.17	17079.1	13508.9	20296.4	28316.2	31155.1	31005.1	25691.1	28385.1	27280.6	20838.3	21910	23316.8	11852.3	12263.2	12074.1	23125.1	21184.1	23601.9	18197.1	15363.4	15379.5	18172.2	17659.1	17893.6	14396.7	11793.5	10887.4
LOC101203243	3015.72	4117.02	4538.83	3879.45	4258.32	3205.33	3487.43	5405.1	3546.69	3569.9	3534.82	4761.43	7540.91	9188.18	8887.78	16828.3	16429.6	18519	10529.3	10896.2	10470.9	11669	11458.8	11059.7	11042.5	11671.1	12090.2	12023	11391.4	11668.6	10400	10699.1	10751.6	10423.6	9984.91	9922.1
LOC101203244	300.416	284.181	266.044	283.984	430.223	231.903	247.501	268.422	274.804	257.691	177.566	248.139	1391.5	1141.33	1312.79	1060.07	1005.3	1060	495.636	432.833	486.84	625.175	600.111	597.304	502.86	493.671	461.655	576.376	471.27	546.66	507.291	647.616	499.523	450.231	451.262	477.33
LOC101203245	2505.4	3460.6	2919.25	460.596	343.52	1262.79	2995.23	3835.95	2653.57	755.535	1849.22	2216.24	3751.65	3451.77	3217.83	3389.69	2855.5	2520.96	10178.3	9512.22	9788.37	10230.1	9853.33	10054.9	10085.9	10829.1	10709.1	10999	10680.9	10451.5	7915	7900.7	8045.89	6010.9	6276.86	6887.34
LOC101203246	582.217	424.27	278.905	3119.81	1973.32	1824.24	503.408	327.546	575.37	2191.05	1873.32	2777.74	3779.17	3390.29	4112.87	8360.32	6877.56	6557.27	1226.67	1208.44	1281.56	1594.38	1605.45	1665.66	1170.56	968.714	1078.47	1683.05	1674.34	1381.79	1268.75	1307.09	1277.55	1309.08	1319.97	1160.44
LOC101203247	1281.9	1313.63	1406.58	1605.56	1993.07	1094.73	1483.14	1338.56	1439.6	1690.51	1298.76	1834.81	6940.09	6430.54	7041.25	4442.89	4021.2	4200.54	2380.99	2368.18	1823	1972.53	1796.04	1830.22	2026.26	1815.41	1844.71	1804.76	1728.58	1603.48	2546.96	2853.39	2571.95	2122.06	2316.95	2325.13
LOC101203249	1041.19	996.633	1084.27	467.621	384.127	599.005	979.731	921.149	1028.95	368.323	379.229	334.633	2566.53	3114.62	2465.46	2157.91	2070.64	2270.36	1519.3	1524.56	1484.79	1257.54	1462.93	1328.7	1470.61	1318.94	1528.63	1526.57	1410.25	1631.08	1100.71	1011.83	1008.96	1124.51	1252.34	1033.15
LOC101203250	39.7987	12.8081	37.7767	0	13.1701	5.63327	26.1511	4.72991	28.8856	22.9359	27.9032	55.2996	0	7.93282	0	22.8956	15.4398	36.2575	6.4789	7.35173	4.54991	10.7789	10.3023	3.48282	9.26077	14.9033	22.987	1.73869	3.55675	10.6839	12.6035	6.46538	3.96447	0	0	4.24293
LOC101203251	103.99	180.114	270.867	1574.46	5642.28	2345.32	148.501	735.501	143.647	7034.57	4723.24	12823.8	80.7201	215.178	130.356	311.38	855.191	1133.58	916.764	1167.09	1176.91	971.895	815.602	873.317	1722.5	1870.36	2247.94	1241.43	1253.76	1161.88	1328.62	1137.91	1221.06	789.504	837.226	679.93
LOC101203252	0	1.60102	3.21504	0	0	0	0	0	0	0	2.53665	2.83587	34.8564	3.96641	29.7662	0	0	0	2.15963	5.5138	6.06655	1.79648	0	0	1.85215	1.86291	3.83117	0	0	0	8.40234	7.54295	0	0	4.66421	0
LOC101203254	371.669	317.001	285.335	1208.19	1362.01	744.531	343.7	316.904	379.416	1171.08	740.702	959.944	2012.5	1985.19	2065.16	1512.25	1548.26	1868.33	611.176	487.971	583.905	465.288	470.473	482.371	673.258	635.253	604.366	585.939	470.381	548.441	419.067	450.422	450.958	585.727	525.89	624.772
LOC101203255	38.5149	52.8336	49.8331	149.518	130.603	141.771	40.1606	35.4743	60.1133	223.962	169.956	250.975	221.98	278.64	209.39	281.616	245.321	295.392	70.1881	69.8414	69.7653	91.6204	67.8237	62.6908	72.234	80.1052	48.8474	33.9045	66.6891	70.3358	60.917	58.1885	41.6269	80.0173	69.9631	92.2838
LOC101203257	2511.81	1895.6	2088.17	2727.45	2754.74	2708.67	2130.38	2405.16	2387.36	1791.7	2009.03	2004.96	7076.77	9110.84	6516.75	18284.4	17256.5	19092.8	3672.45	3434.18	3639.93	6751.17	6614.1	6358.76	3501.5	3502.27	3517.01	5768.11	5864.2	6015.94	2973.38	2871.71	2937.67	6533.68	6842.4	7166.32
LOC101203258	596.981	1118.31	746.693	135.469	79.0205	121.115	794.805	487.18	702.623	70.1568	133.174	97.8377	415.525	522.574	336.666	218.653	381.705	326.317	64.789	62.4897	169.863	149.108	180.291	166.305	189.846	138.787	112.062	353.824	328.111	298.259	175.399	140.083	107.041	30.94	25.6532	16.9717
LOC101203259	115.545	56.0356	40.188	13.0452	6.58504	28.1664	107.406	42.5692	42.9381	16.19	22.8299	5.67175	136.674	214.186	152.937	172.862	191.281	187.686	89.6247	64.3276	27.2995	163.48	126.204	133.218	27.7823	34.4639	11.4935	120.839	111.149	110.4	22.0561	24.784	46.5825	32.0069	24.4871	27.5791
LOC101203260	2227.45	2146.16	2054.41	1472.1	1806.5	1617.69	2149.06	2004.3	2169.54	1539.4	1245.5	1406.59	12747.4	11604.7	10679.9	10306.4	9727.05	9263.79	4307.39	3916.63	4320.9	4335.8	4153.56	4272.55	3829.33	3426.82	3984.41	3928.57	3810.17	4018.93	4153.91	4004.23	4217.2	5134.98	5164.45	5083.04
LOC101203263	443.563	273.774	267.652	55.1913	23.0476	269.458	284.86	282.612	319.303	83.6485	106.539	49.6278	5661.41	4033.84	4041.02	3527.06	2571.58	2330.08	1178.08	1020.97	1239.09	1497.37	1371.93	1382.68	1022.39	1042.3	910.86	1221.43	1313.33	1204.61	1045.04	1129.29	1118.97	1925.75	1746.75	1451.08
LOC101203264	3545.94	2291.06	3640.23	732.539	1023.97	4015.59	5312.4	3260.09	5521.84	3696.72	7070.91	8388.52	211.89	283.598	179.624	1021.14	1568.85	1106.92	1229.91	1324.23	1245.16	2784.54	2876.07	2913.38	594.542	638.978	791.136	3269.61	2946.77	3094.77	2633.08	2916.97	2618.53	6176.27	5563.24	4992.87
LOC101203265	0	3.20204	0	0	0	5.63327	0	2.36495	1.56138	0	0	0	99.9828	11.8992	18.4756	141.953	144.104	565.19	594.979	791.23	594.522	1824.32	688.539	558.993	1741.95	1925.32	630.227	377.296	1260.87	444.273	781.417	294.175	775.054	245.387	401.122	671.444
LOC101203266	12.8383	8.8056	12.8602	15.0522	15.3651	19.7165	9.33966	2.36495	14.0525	10.7934	7.60995	19.8511	595.311	555.297	470.101	306.801	212.726	287.927	310.987	309.692	297.261	95.2134	127.921	84.4584	286.158	304.586	299.789	73.025	74.6918	90.8133	344.496	235.987	294.362	171.771	128.266	166.535
LOC101203267	32.0958	33.6214	36.1692	107.372	86.703	71.3548	37.3587	28.3794	35.9118	51.2684	40.5864	55.2996	30.27	39.6641	45.1626	57.239	67.7634	31.9919	20.5165	10.1086	12.1331	19.7613	36.0582	32.2161	34.2649	16.7662	9.57791	19.9949	20.4513	43.626	85.0737	36.6372	33.698	16.0035	17.4908	37.1257
LOC101203268	559.108	651.614	1593.05	5475.98	11335	9415.08	452.04	1410.69	573.028	7563.44	6181.82	13995	208.221	231.043	118.038	14597.1	13374.3	15603.5	7362.19	7047.55	7163.08	9247.38	8947.58	9576.02	5925.97	5423.87	6031.21	9800.13	9293.8	9768.66	25546.3	24406.8	25068.3	19001.5	18403.8	16671.5
LOC101203269	248.421	341.017	265.241	219.762	155.846	214.064	264.313	319.269	270.9	288.722	271.422	222.616	765.923	962.846	905.304	654.814	620.164	708.087	590.659	805.933	593.005	345.822	479.059	475.405	713.079	652.95	641.72	452.929	442.816	450.505	569.258	634.685	535.203	489.706	349.816	390.35
LOC101203270	302.984	324.206	531.285	198.689	138.286	309.83	266.18	569.954	331.014	238.803	205.469	195.675	461.389	483.902	577.875	1332.52	1412.74	1036.54	1114.37	1162.49	1325.54	1818.94	1717.91	1688.3	1559.51	1352.47	1363.89	1384.87	1418.26	1434.32	3665.52	3113.08	3136.89	2634.17	2622.45	2906.41
LOC101203271	1132.34	356.226	204.155	69.24	70.2404	465.684	842.438	80.4084	655.001	86.3469	77.3678	70.8969	102424	79324.2	82725.5	41040.3	33303.6	34229.2	5870.96	5832.68	5784.45	5004.09	4947.7	4572.07	3947.87	4073.25	3844.57	3093.13	3359.35	3037.79	7376.2	7944.88	7820.91	5596.95	5577.23	5932.68
LOC101203272	324.809	281.779	360.888	394.367	454.368	316.402	311.945	320.451	269.339	523.478	447.719	469.337	656.768	584.054	630.223	959.325	759.979	710.22	604.697	653.385	503.523	295.521	369.167	430.999	504.712	626.87	570.844	441.627	453.486	340.995	544.051	483.826	586.741	307.267	292.679	305.491
LOC101203273	7.70298	8.8056	8.0376	4.01391	3.29252	1.87776	12.1416	10.6423	26.5435	17.5392	13.9516	4.25381	0	0	0	0	0	0	0	0	0	0	0	0	0	0.931455	0	2.60804	0.889188	0.890326	10.5029	2.15513	0	20.2711	0	8.48587
LOC101203274	19.2575	12.8081	24.1128	22.0765	6.58504	17.8387	26.1511	23.6495	17.1752	29.6817	17.7566	0	1220.89	1248.43	727.733	207.205	126.949	115.171	277.513	312.448	288.161	96.1116	96.1551	66.1736	260.228	244.041	320.86	77.3717	53.3513	87.252	213.209	148.704	280.486	25.6055	37.3137	29.7005
LOC101203275	0	0	0	16.0556	17.5601	31.9219	0	2.36495	0	45.8718	49.4647	22.687	0.917274	0	2.05284	42.3568	32.595	31.9919	9.71835	0	3.03327	1.79648	2.57558	5.22423	3.70431	5.58873	11.4935	1.73869	0	5.34196	0	10.7756	0.991117	5.33449	1.16605	0
LOC101203278	1154.16	1502.55	1560.1	282.981	218.404	684.443	1299.15	2574.25	1004.75	269.834	511.135	419.709	4367.14	4232.16	3458.01	2376.56	2057.78	2330.08	4956.36	4424.82	4633.33	2561.78	2615.93	2346.55	6263.06	6793.1	6711.24	3027.06	3238.42	3206.07	4185.41	4314.57	4289.56	1337.89	1593.99	1849.92
LOC101203279	134.16	120.877	143.069	31.1078	17.5601	61.966	145.699	134.802	131.937	41.8243	45.6597	28.3587	430.201	467.045	494.735	364.04	271.054	330.583	145.775	102.005	113.748	107.789	128.779	116.674	91.6816	108.98	105.357	143.442	78.2486	101.497	73.5205	81.8949	83.2539	14.9366	92.1181	36.0649
LOC101203280	256.124	228.946	174.416	162.563	151.456	193.409	235.36	236.495	206.103	137.615	171.224	109.181	386.172	420.439	395.172	408.686	416.874	406.297	339.062	261.905	294.228	211.086	262.71	221.159	393.583	291.546	227.954	232.115	322.775	246.62	262.573	156.247	181.374	225.115	237.875	195.175
LOC101203281	7.70298	16.8107	6.43008	2.00696	2.19501	11.2665	16.8114	9.45981	7.02623	0	0	0	0.917274	5.94961	4.10569	0	0	8.53117	0	3.67586	0	0	0.858528	1.74141	0	0	3.83117	0	0	0	0	0	0	0	0	0
LOC101203285	655.395	626.798	544.145	396.374	398.395	390.574	633.229	645.632	704.184	318.404	318.35	331.797	4014.91	3796.84	4312	2823.03	2330.55	2482.57	1551.7	1561.32	1725.93	1346.46	1524.75	1504.58	1671.57	1695.25	1663.68	1384.87	1292.88	1308.78	2030.21	1688.54	1888.08	1519.26	1645.3	1541.25
LOC101203286	1263.93	1332.05	1350.32	2614.06	2434.27	1781.99	1174	1350.39	1139.81	1659.48	1717.31	2003.55	4209.37	4577.24	4200.12	4883.63	4898.69	4871.3	1928.55	1778.2	1824.51	1797.38	2108.54	1807.58	1877.16	1800.5	2052.55	2003.84	1814.83	1941.8	1884.22	1995.65	1822.66	2143.4	2157.2	2191.48
LOC101203288	57.1305	54.4346	49.0293	2.00696	0	23.472	93.3966	55.5764	86.6568	17.5392	10.1466	25.5229	3022.42	1824.55	2102.11	609.022	387.71	340.18	557.185	694.738	489.874	455.407	485.927	549.415	463.039	446.167	467.402	390.336	369.013	341.885	1611.15	1573.24	1600.65	1146.92	1034.29	1051.19
LOC101203290	818.442	1097.5	985.409	764.65	584.971	1091.92	1043.24	919.967	840.025	662.442	967.732	845.091	2492.23	2487.93	2847.29	3647.27	3998.04	3572.43	1177	1342.61	1208.76	1667.13	1381.37	1271.23	1386.34	1564.85	1429.98	1460.5	1528.51	1524.24	1172.13	1137.91	908.855	1094.64	1216.19	1021.49
LOC101203291	695.836	649.213	689.626	668.316	520.218	621.538	728.494	504.918	750.245	437.131	494.647	482.099	1921.69	2917.29	2203.73	3097.77	3188.31	3957.4	1181.32	1251.63	1314.92	1258.43	1167.6	1179.81	1428.94	1515.48	1576.52	1417.03	1222.63	1488.63	463.179	395.466	381.58	283.795	261.196	256.698
LOC101203292	1017.44	1031.86	965.315	850.949	869.225	800.864	1125.43	1009.84	1054.72	704.267	684.896	596.952	5500.89	5702.7	5404.11	4718.78	4623.35	4637.76	1855.12	1698.25	1563.65	1998.58	2314.59	2118.43	1428.01	1496.85	1555.45	1660.45	1903.75	1656.9	1843.26	1947.16	1754.28	1882.01	1732.75	2053.58
LOC101203293	428.799	419.467	413.132	417.447	599.239	331.424	351.171	445.794	465.293	569.35	469.28	561.503	1588.72	1561.77	1579.66	1481.34	1833.9	1623.06	818.501	733.335	732.536	761.707	677.379	714.849	867.734	741.439	777.727	621.582	716.686	687.332	685.841	686.408	811.725	725.491	630.834	723.42
LOC101203294	108.484	120.076	72.3384	387.342	469.733	184.02	90.5947	73.3136	92.1217	495.145	309.471	354.484	1974.89	1670.85	1569.4	1727.47	1797.02	1923.78	731.036	672.683	770.451	350.313	340.836	408.361	713.079	726.535	767.191	441.627	337.002	412.221	1278.21	1196.1	1220.07	737.226	626.17	589.768
LOC101203295	1427.62	1360.86	1310.13	1465.08	1526.63	1318.19	1506.49	1362.21	1593.39	1234.49	1192.23	1178.31	5897.15	5792.94	5408.22	7261.33	6916.15	7233.37	2132.64	2142.11	1688.02	3149.23	2695.78	2678.29	1837.34	2093.91	1883.02	2222.05	2580.42	2394.98	2260.23	2249.95	2352.91	2349.31	2453.37	2726.09
LOC101203296	1853.85	1737.1	2249.72	2278.9	2134.65	1625.2	1872.6	2090.62	2116.46	2203.19	2022.98	2033.32	7678.5	7475.69	7360.47	6845.78	6732.59	6637.25	3437.06	3805.44	3400.3	4007.05	3418.66	3467.15	3514.46	3709.99	3545.74	3382.62	3678.57	3455.36	3920.74	4114.14	3448.1	3443.95	3281.27	3954.41
LOC101203297	188.723	206.531	331.149	71.2469	69.1429	41.3107	229.756	275.517	348.189	134.917	114.149	72.3148	504.5	457.129	486.524	750.975	732.531	540.663	777.468	729.659	756.802	704.22	744.344	664.348	772.348	837.378	697.272	569.421	714.907	823.552	1697.27	1989.18	1872.22	306.2	291.513	399.897
LOC101203298	18.6155	27.2173	52.2444	93.3234	173.406	83.5602	23.3492	41.3867	14.8332	248.247	427.426	676.356	38.5255	184.438	160.122	773.871	1184.57	1581.47	1197.52	1132.17	1201.18	1155.14	1179.62	1156.3	1767.88	1759.52	1752.76	1746.51	1400.47	1706.76	506.241	503.222	441.047	340.34	460.591	423.233
LOC101203299	2276.23	2522.4	2818.78	1196.15	1005.32	2078.68	2231.25	2912.44	2039.95	1141.4	1197.3	1131.51	8544.4	9125.71	8456.69	12122.1	11816.6	11947.9	4011.52	3689.65	4035.77	4914.27	4468.64	4670.46	3581.14	3616.84	3467.2	4984.83	4604.22	4578.06	3472.27	3517.17	3579.92	4522.58	5282.22	4803
LOC101203301	102.706	113.672	117.349	135.469	152.553	180.265	78.4532	80.4084	86.6568	152.456	219.42	104.927	1082.38	1067.96	1067.48	447.609	612.444	521.468	316.386	350.126	321.527	363.787	268.719	275.143	409.326	440.578	351.509	296.447	319.219	388.182	259.422	346.976	303.282	276.327	186.568	255.637
LOC101203302	3857.91	2555.22	2642.76	1496.19	1070.07	4040	2588.02	2437.08	3120.43	1109.02	1718.58	1039.35	12674	13684.1	10294	18479	16006.7	16067.4	3975.88	3167.68	4078.24	7980.86	9122.72	9345.28	2997.71	3340.2	3488.28	8625.64	8603.79	7892.74	2708.7	2633.57	2607.63	7897.18	8207.84	7690.32
LOC101203303	2242.21	2257.43	2686.16	2360.18	2470.49	2075.86	2267.67	2349.58	2368.62	1795.74	2251.28	2211.98	15903.7	14186.9	13581.6	15780.8	14295.5	13918.6	4124.9	4678.46	3676.33	5421.77	4976.03	5134.55	4195.13	4394.61	4431.7	4285	4670.02	4847.83	5018.3	5347.95	4999.2	5283.28	5752.14	5489.3
LOC101203304	21.1832	1.60102	141.462	24.0835	4.39003	3.75552	117.68	33.1094	29.6663	21.5867	45.6597	19.8511	22.0146	165.598	0	248.417	18115.1	7431.72	28.0752	47.7862	27.2995	33049.8	32313.3	30365.8	44.4517	130.404	128.344	35643.2	36694.1	34141.3	536.699	532.317	366.713	26126.2	19825.2	19099.6
LOC101203306	2322.45	3758.39	4721.28	1905.6	2837.05	2546.24	2955.07	6708.19	2075.86	3410.7	2913.34	5094.65	2693.12	3087.85	2682.04	3946.05	4191.04	3884.88	11190.1	11647	12168	7530.84	7226.23	7422.76	13154	14126.5	12996.3	6402.73	7127.73	7160.01	18748.8	17100.9	16772.7	6750.26	7698.28	8625.89
LOC101203307	428.157	461.894	410.721	419.454	363.275	362.407	495.936	467.078	442.653	565.302	504.793	448.068	2032.68	1883.05	2446.99	1381.75	1133.11	1405.51	866.013	971.347	1202.69	852.429	880.85	801.049	980.716	1046.02	988.441	1007.57	818.053	1029.22	838.133	928.86	1070.41	1219.46	871.041	904.806
LOC101203308	270.888	236.951	198.529	535.857	394.005	354.896	207.341	199.839	176.436	424.988	275.227	355.902	915.439	807.164	853.983	1175.69	900.653	1132.51	455.682	330.828	508.073	348.517	453.303	421.421	287.084	383.76	401.315	404.246	310.327	315.176	374.954	283.399	279.495	418.224	409.284	418.99
LOC101203309	2.56766	0	1.60752	0	0	0	0	0	0	0	0	0	762.254	549.348	604.562	499.124	446.895	405.231	312.067	288.555	230.529	154.497	224.076	188.943	239.854	312.038	243.279	196.472	164.5	173.614	360.25	397.621	403.385	427.826	361.476	450.812
LOC101203310	358.831	260.966	205.762	184.64	179.991	217.82	298.869	185.649	316.18	153.805	169.956	95.0018	1153.01	1161.17	1070.56	1428.68	1502.8	1705.17	537.748	637.762	775.001	747.335	791.563	895.956	591.763	543.97	617.775	719.818	810.94	703.358	520.945	543.092	527.274	727.624	678.642	666.141
LOC101203314	268.321	300.191	206.566	442.534	519.121	410.29	260.577	306.261	236.55	553.16	322.155	602.623	649.43	712.962	736.971	777.305	774.561	917.101	222.442	270.176	300.294	291.03	224.934	216.806	257.449	323.215	280.633	229.507	170.724	185.188	255.221	274.779	281.477	213.38	254.199	238.665
LOC101203315	1586.17	1570.6	1904.91	1171.06	645.334	1148.25	1493.41	1563.23	1373.24	847.279	1449.7	951.436	2395.92	3808.74	3731.04	9647.05	9710.75	10442.2	963.196	952.049	1214.83	1941.99	1973.76	2089.69	1701.2	1751.14	1610.05	2162.93	2329.67	2388.75	900.1	840.5	802.805	2314.1	2561.82	2317.7
LOC101203316	217.609	208.132	217.819	233.81	159.138	231.903	162.51	241.225	202.98	195.63	281.568	226.87	658.602	763.534	688.729	1034.88	1003.58	1118.65	401.692	371.262	353.376	424.867	458.454	487.595	309.31	363.268	294.042	372.08	452.597	362.363	439.022	505.378	440.056	458.766	450.096	463.541
LOC101203317	3.85149	11.2071	6.43008	1.00348	0	0	11.2076	28.3794	1.56138	2.69834	10.1466	0	1.83455	11.8992	0	0	0	0	0	0	0	0	6.86822	0	0	1.86291	5.74675	0	0	0	8.40234	2.15513	5.9467	0	0	0
LOC101203318	115.545	103.266	139.854	862.991	792.4	372.735	84.057	113.518	91.341	443.877	400.791	633.818	1072.29	1015.4	1139.33	836.833	710.229	953.358	240.799	251.797	263.895	229.949	282.456	310.842	290.788	240.316	304.578	341.653	233.857	374.827	505.191	418.095	462.852	646.54	560.871	579.161
LOC101203319	566.169	593.177	518.425	1131.92	1514.56	665.665	626.692	485.998	630.799	1257.43	901.779	857.852	5152.33	4895.54	4981.22	2637.57	3251.78	3089.35	1669.4	1634.84	1339.19	1265.62	1205.37	1173.71	1737.32	1683.14	1631.12	1182.31	1333.78	1217.08	1496.67	1378.2	1523.35	1063.7	1062.27	1396.99
LOC101203320	21.8251	28.0178	25.7203	71.2469	52.6803	44.1273	18.6793	30.7444	61.6747	86.3469	71.0262	97.8377	150.433	116.017	159.095	202.626	192.139	172.756	206.245	126.817	203.229	210.188	200.896	191.555	155.581	176.977	146.542	124.316	111.149	243.949	199.556	273.701	178.401	157.901	142.258	123.045
LOC101203321	751.041	757.281	729.814	1632.66	1475.05	1336.96	693.937	896.317	815.823	1022.67	1066.66	967.033	3204.95	3126.52	2815.47	5278.58	4632.79	4871.3	1337.89	1486.89	1389.24	1898.88	2088.8	2058.35	1201.12	1302.17	1334.2	1922.12	1829.06	1804.69	1543.93	1237.04	1319.18	2314.1	2206.17	2330.43
LOC101203322	75.746	108.869	138.247	145.504	96.5806	78.8658	99.9344	115.883	84.3148	75.5535	114.149	117.689	508.17	509.683	499.867	554.073	475.201	461.75	184.649	336.342	221.429	188.63	194.027	222.901	216.702	183.497	193.474	206.904	229.411	235.937	204.807	279.089	212.099	162.168	117.771	173.96
LOC101203323	624.584	594.778	448.498	94.3269	80.118	145.526	475.389	266.057	472.319	37.7767	136.979	96.4197	4690.02	6161.82	5434.9	2816.16	3371.01	3536.17	1293.62	1598.08	1566.69	1969.84	2003.8	1781.46	1478.95	1728.78	1402.21	2268.99	2353.68	2190.2	466.33	401.931	460.87	416.09	425.609	409.443
LOC101203324	1482.18	1567.4	1634.04	2036.06	1940.39	1729.42	1697.02	1772.53	1752.65	2027.8	1856.83	1779.51	8805.83	9093.98	9369.18	10154.2	10327.5	10075.3	3264.28	3356.06	3254.7	3796.86	3525.97	3439.29	3011.6	3075.67	2996.93	3545.19	3340.68	3332.49	3313.67	3016.1	3537.3	3745.88	3678.9	3566.19
LOC101203325	527.654	477.904	406.702	338.172	323.764	444.09	518.351	448.159	493.398	241.501	238.445	266.572	3022.42	2307.46	2239.65	2131.58	1990.87	1857.66	856.294	750.795	703.719	835.363	793.28	836.748	614.915	746.096	691.525	784.15	867.848	946.417	715.249	822.181	814.698	1067.96	1045.95	997.09
LOC101203326	34.6634	16.0102	20.8977	24.0835	8.78005	31.9219	13.0755	4.72991	24.2015	28.3326	20.2932	17.0152	519.177	509.683	366.433	141.953	96.9274	102.374	95.0238	66.1656	56.1156	90.7222	44.6435	28.7333	38.8952	24.2178	80.4545	26.0804	52.4621	51.6389	48.3134	94.8256	60.4582	46.9435	31.4834	71.0692
LOC101203327	1611.21	2166.18	1820.52	883.06	638.749	1013.05	1844.58	1633	1755	1005.13	1161.79	884.793	3537.01	3504.32	3707.43	4105.18	4235.64	4470.33	1151.08	1246.12	1166.29	941.355	1218.25	1082.29	1391.89	1436.3	1379.22	1192.74	1218.19	1123.59	1060.8	1005.37	975.259	729.758	895.528	790.247
LOC101203328	1624.69	4038.57	4543.65	97.3373	69.1429	384.94	3080.22	4637.67	2740.23	426.338	788.898	694.789	15762.4	19940.1	21016	4150.97	6349.17	4650.55	24220.3	26227.3	23301.6	16074	15706.8	16077.6	27818.4	26672.2	27624.6	19422	19615.5	19900.6	18069.2	19708.6	18554.7	8228.98	8444.55	7844.12
LOC101203329	700.33	558.755	543.341	539.871	513.633	661.91	640.701	685.837	533.994	480.304	428.694	476.427	5163.33	4109.2	4052.31	3981.54	3222.62	2804.62	1703.95	1722.14	1545.45	2257.28	1920.53	2120.17	1521.54	1406.5	1412.74	1598.73	1900.2	1695.18	1560.73	1714.4	1550.11	1975.89	2146.7	2184.05
LOC101203330	1.28383	5.60356	0	6.02087	0	3.75552	5.6038	2.36495	0	18.8884	2.53665	11.3435	1287.85	1075.89	1107.51	348.013	205.006	221.81	0	0	0	21.5577	18.0291	20.8969	3.70431	1.86291	3.83117	5.21607	14.227	12.4646	4.20117	2.15513	3.96447	57.6125	34.9816	45.6115
LOC101203334	798.543	862.148	734.636	693.403	640.944	679.748	1075.93	1003.92	1014.12	681.331	587.234	615.385	2091.38	2115.09	2196.54	2476.16	2191.59	2416.45	558.265	646.952	502.007	689.848	740.051	772.315	632.511	557.942	549.772	732.858	694.456	769.242	621.773	584.04	577.821	964.476	1049.45	987.543
LOC101203335	215.042	184.918	217.819	357.238	383.03	247.864	174.652	235.313	172.533	303.563	248.592	229.706	1631.83	1934.62	1570.43	1095.55	1142.54	1097.32	1048.5	1017.3	949.415	689.848	679.954	794.954	1185.38	1178.29	1408.91	771.109	668.67	690.893	961.017	806.018	894.979	356.344	318.332	469.905
LOC101203336	316.464	240.153	224.249	373.294	293.034	281.664	280.19	170.277	334.136	272.532	272.69	293.513	1311.7	1725.39	1461.62	1735.48	1673.5	1819.27	562.584	508.188	585.422	713.202	777.826	794.083	517.677	611.966	450.162	619.843	672.226	652.609	634.377	596.971	558.99	645.473	739.277	762.667
LOC101203337	867.228	965.414	1183.13	463.607	301.814	381.185	839.636	1169.47	887.647	563.953	724.214	470.755	2460.13	2166.65	2596.85	1443.57	1875.93	1932.31	2349.68	1895.83	2171.82	2127.93	2205.56	2243.81	2406.87	2469.29	2029.56	1723.04	1829.95	1896.4	2167.8	2142.2	2191.36	896.194	975.986	1243.18
LOC101203338	559.108	522.732	567.454	177.616	170.113	331.424	521.153	415.049	511.353	203.725	312.008	205.601	1090.64	1630.19	1228.63	11938.9	8528.75	8027.83	220.283	185.631	131.947	2189.91	1905.93	1856.34	220.406	239.384	225.081	1610.9	1743.7	1681.83	351.848	185.341	322.113	3399.14	3510.98	3917.29
LOC101203339	145.715	235.35	137.443	118.41	72.4354	114.543	150.369	160.817	167.849	83.6485	90.0511	79.4045	1362.15	1227.6	1413.38	1427.54	1294.37	1345.79	656.528	679.116	735.569	600.024	732.324	659.995	457.482	639.91	625.438	663.311	649.108	536.867	802.423	724.123	720.542	1027.42	943.336	976.936
LOC101203340	167.54	208.132	210.585	281.977	311.692	268.519	155.038	212.846	168.63	303.563	370.351	382.843	757.668	805.181	1059.27	1001.68	1112.52	1013.08	393.053	455.807	459.541	300.012	424.971	401.395	361.17	331.598	351.509	392.075	385.908	349.898	369.703	453.654	492.585	492.907	528.222	354.285
LOC101203341	679.788	589.975	835.106	1070.71	943.856	640.315	650.975	973.178	842.367	814.898	932.219	1036.51	1981.31	2296.55	1838.32	3175.62	2653.07	3098.95	839.017	901.506	940.315	1406.64	1358.19	1200.7	826.061	818.749	819.869	1188.4	1201.29	1119.14	852.837	800.63	852.361	1127.71	1118.24	1175.29
LOC101203342	111.693	48.0305	63.497	161.56	120.726	192.47	126.085	47.2991	65.5782	156.504	83.7095	147.465	104684	92841.7	60951	54662.1	33229.8	25827.1	42210	43765.8	43448.6	7083.52	7075.99	6497.2	35027	33374	37301.2	5739.42	4937.66	4832.69	25777.3	27389.5	28250.8	29958.5	25162.2	20801
LOC101203343	876.856	1951.64	1979.66	1094.79	1163.36	875.974	865.787	3495.4	1119.51	1206.16	875.144	1233.61	1738.23	1702.58	2238.63	2528.82	2946.42	3125.61	8507.87	9058.25	8523.5	6027.19	5179.5	5653.49	11733.4	11565	10257	4895.28	5216.87	5484.41	15204	14849.9	13177.9	5398.5	5241.41	6996.6
LOC101203344	910.878	916.583	1016.76	1801.24	1574.92	934.185	1004.95	895.135	956.348	1672.97	1416.72	1590.93	8462.77	7010.63	8323.25	4905.38	5047.94	5031.26	2593.72	2430.67	2497.9	1614.14	1693.02	1360.91	2518	2469.29	2305.4	1245.77	1349.79	1326.59	2650.94	2476.24	2414.36	891.927	1085.59	1541.25
LOC101203345	1197.17	1034.26	901.818	447.551	305.107	347.385	1136.64	814.727	1100	254.993	376.693	164.481	6571.35	8710.23	8386.89	1729.76	1477.07	1246.62	1720.15	1642.19	1659.2	742.844	618.14	581.631	1558.59	1601.17	1563.12	770.24	900.748	723.835	2586.87	2516.11	2857.39	944.205	1059.94	1022.55
LOC101203346	1846.15	2006.08	2098.62	2779.63	2654.87	2442.02	1797.89	2045.68	1911.13	2833.26	2128.25	3498.05	5490.8	6096.37	5871.13	7488	6558.47	7648.2	2089.44	2108.11	2030.78	2295	2006.38	1952.12	2017	1983.07	2082.24	2102.08	2093.15	1991.66	2060.67	2154.05	2043.68	1641.96	1893.67	2007.97
LOC101203347	121.322	130.483	114.938	119.414	89.9955	113.604	115.812	73.3136	95.2445	152.456	119.223	116.271	3108.64	2544.45	2348.45	1546.6	1244.62	1354.32	502.115	609.275	474.707	219.17	224.076	232.478	469.521	463.865	480.811	228.638	200.957	312.505	636.477	622.832	717.569	335.006	316	289.58
LOC101203349	855.673	734.867	864.042	2116.33	2195.01	1513.47	920.891	669.282	800.99	1802.49	1655.16	2057.43	1019.09	915.249	1008.97	2859.66	3265.51	3296.23	912.445	979.618	958.514	1245.86	1047.4	1047.46	999.237	1032.98	968.327	1147.54	1082.14	1021.2	1694.12	1631.43	1499.56	1730.51	1749.08	1524.27
LOC101203350	52.6371	64.0407	98.0587	0	6.58504	28.1664	20.5473	80.4084	42.1574	2.69834	2.53665	0	1159.43	2874.65	1782.89	1038.31	943.541	1021.61	334.743	265.581	291.194	446.425	543.448	452.767	286.158	317.626	302.662	445.105	384.129	406.879	126.035	196.117	152.632	29.8731	120.103	67.887
LOC101203355	1346.1	1732.3	1581	3099.74	3563.6	2418.55	1545.71	1742.97	1813.55	3424.19	2887.98	3580.29	5011.07	4769.61	4435.17	4812.65	4990.47	5077.11	2008.46	1712.95	1876.08	1629.41	1869.02	1884.21	1976.25	1912.28	1991.25	1833.45	1930.43	1855.44	1949.34	1900.82	1924.75	1768.92	1750.24	1773.55
LOC101203356	68.043	56.0356	53.8519	120.417	100.971	113.604	48.5663	23.6495	88.2182	183.487	156.004	87.9121	316.459	335.161	395.172	528.888	484.637	485.21	179.249	114.871	128.914	167.971	127.921	128.864	127.799	135.061	149.415	146.05	130.711	111.291	69.3193	108.834	91.1828	60.8132	94.4502	82.7372
LOC101203357	829.996	2174.18	1763.45	31090.8	45311.6	28830.2	1220.69	2992.85	802.552	36578.7	33530.7	41712.9	330.218	365.901	211.443	19509.3	23392.1	21630.8	1547.38	1304.93	1466.59	8182.96	8698.61	9050.11	1941.98	2079.01	2122.47	9774.05	10217.7	10132.8	1396.89	1257.52	1397.48	8140.43	8290.63	7515.3
LOC101203358	164.33	138.488	134.228	181.629	242.549	146.465	150.369	144.262	179.559	148.409	197.859	211.273	488.907	462.087	520.396	604.443	485.495	563.057	298.029	273.852	316.977	255.998	360.582	255.987	187.994	231.932	235.617	245.155	331.667	321.408	219.511	275.856	285.442	315.802	345.152	352.164
LOC101203359	1802.5	2053.31	1906.52	1016.52	1309.33	1157.64	2192.95	1933.35	2132.85	1140.05	1018.47	1395.25	6786.91	6401.78	6811.33	2918.04	2917.26	2914.46	2231.98	2436.18	2613.17	1291.67	1329	1501.1	2194.8	2242.94	2444.28	1703.05	1462.71	1728.12	2724.46	2980.54	2935.69	3550.64	3046.89	2404.68
LOC101203360	35.9473	20.8132	42.5993	44.153	10.9751	28.1664	45.7644	16.5547	35.9118	45.8718	44.3914	42.5381	620.077	347.061	561.453	20.606	40.3149	24.5271	4.31926	3.67586	9.09982	7.18592	3.43411	10.4485	9.26077	5.58873	3.83117	5.21607	3.55675	0	144.94	134.696	102.085	66.1477	39.6458	22.2754
LOC101203362	2924.57	2646.48	2665.27	2759.56	2371.71	3794.95	2243.39	2554.15	2500.56	2714.53	2861.34	3207.37	7403.32	8124.2	7424.11	12398	10833.6	12198.5	6525.33	6282.97	6815.77	6418.82	8160.31	7539.44	6025.06	5427.59	6465.09	9707.11	7527.87	8869.43	5452.07	5043	5142.91	14034	11707.2	9468.11
LOC101203366	1614.42	1245.59	1078.65	823.855	711.184	2279.6	1383.2	1628.27	1329.52	682.68	949.975	1063.45	2087.71	1998.08	1666.91	3307.27	2692.52	3017.9	1868.08	1555.81	1609.15	1889	2801.38	2805.41	1533.58	1179.22	1486.49	3023.58	2676.46	2581.95	1456.76	1287.69	1194.3	2989.45	3325.58	2639.11
LOC101203367	139.296	209.733	192.902	157.546	126.213	216.881	161.576	173.824	206.103	138.964	131.906	158.809	568.71	666.357	571.717	673.13	612.444	611.045	206.245	151.629	206.263	105.992	116.76	144.537	153.729	188.154	162.825	84.3265	113.816	120.194	115.532	185.341	106.05	87.4856	96.7823	93.3446
LOC101203368	153.418	145.693	207.37	538.868	644.236	276.969	114.878	145.445	153.016	419.592	336.106	476.427	455.885	520.591	673.333	690.302	783.997	724.083	285.071	253.635	276.028	332.349	299.626	336.092	345.427	256.15	239.448	330.351	286.319	296.479	275.177	260.771	389.509	336.073	349.816	309.734
LOC101203369	243.286	172.109	143.069	124.431	80.118	190.592	192.397	117.065	187.366	149.758	178.834	146.048	2497.74	2007	2275.58	307.946	363.692	286.861	119.86	138.764	106.165	67.368	85.8528	99.2604	91.6816	107.117	100.568	88.6732	76.4702	97.9359	90.3251	73.2744	93.165	76.8166	93.2842	134.713
LOC101203371	154.702	44.028	88.4136	4.01391	10.9751	70.4159	101.802	74.496	117.104	10.7934	20.2932	8.50762	53.2019	25.7817	55.4268	75.5554	42.8882	42.6559	53.9908	14.7035	66.732	115.873	83.2772	96.6483	27.7823	61.4761	31.6071	67.8089	85.3621	51.6389	69.3193	43.1026	37.6625	105.623	123.602	150.624
LOC101203372	103.348	156.099	124.583	249.866	302.912	231.903	108.34	122.978	118.665	222.613	169.956	192.839	493.493	508.692	521.422	543.77	439.175	618.51	181.409	170.009	166.83	112.28	173.423	182.848	157.433	156.485	199.221	145.181	158.276	139.781	157.544	141.161	134.792	156.834	149.255	184.568
LOC101203373	1157.37	991.03	1228.95	1141.96	902.15	1138.86	1054.45	951.894	1016.46	764.979	1178.27	1110.24	11093.5	9198.1	10091.8	7985.98	7683.85	7379.46	3420.86	3162.16	3036.31	4147.17	4050.54	3861.58	2880.1	2729.16	2788.13	3587.79	3950.66	3568.43	3252.76	3384.63	3143.82	4000.87	3934.26	3766.66
LOC101203374	470.524	452.287	501.546	479.662	444.49	279.786	500.606	534.48	517.599	414.195	428.694	463.665	1717.14	1665.89	1741.84	1624.44	1795.3	1801.14	875.731	950.211	1038.9	1064.41	874.84	725.297	1080.73	1102.84	973.116	1038	930.091	1015.86	1271.9	1075.41	1233.94	900.462	1057.61	1052.25
LOC101203375	682.356	869.353	635.774	1283.45	896.663	887.241	678.994	734.318	724.482	912.039	963.927	832.329	3442.53	3416.07	3127.51	3245.45	2774.01	2630.8	653.289	702.09	699.17	659.308	761.514	579.019	701.04	775.902	742.288	615.497	786.932	569.809	628.075	542.015	634.315	550.519	701.964	728.724
LOC101203376	1991.22	1989.26	2240.88	1828.34	2181.84	1628.96	1994.02	2100.08	2130.51	2393.43	2362.89	2383.55	10677.1	10135.2	9718.16	10636.1	10676.6	10349.4	4944.48	4592.99	4571.14	5172.96	5116.83	5386.18	4689.65	5125.8	4724.78	4909.19	5626.78	4812.21	5076.06	5117.35	4789.08	4779.7	5023.35	5460.66
LOC101203377	1249.17	1378.48	1520.71	5720.83	7435.61	3425.03	1295.41	1572.69	1077.36	5045.89	4993.4	5478.91	3765.41	4132.01	4510.1	4480.67	5303.56	5704.15	3345.27	3167.68	3137.92	2354.29	2258.79	2242.94	3497.79	3500.41	3607.04	2896.66	2724.47	2852.61	2740.21	2776.88	3062.55	1915.08	1823.71	1719.45
LOC101203378	100.139	105.667	74.7496	10.0348	25.2426	31.9219	62.5758	87.5033	89.7796	13.4917	25.3665	38.2843	1151.18	1019.37	1138.3	739.527	624.452	636.639	249.438	229.742	271.478	258.693	372.601	371.791	240.78	189.085	301.704	323.396	330.778	326.75	267.825	312.494	334.998	843.916	692.635	641.744
LOC101203379	1839.73	1702.68	1793.99	1898.58	1886.61	2186.65	1896.89	1930.98	1835.41	1586.62	1527.06	1646.23	5050.51	5174.18	4906.3	10177.1	9314.46	9871.63	5467.11	5450.39	5898.2	4500.18	4788.01	4669.59	4789.67	4719.68	4864.62	5343	3978.23	4919.94	5073.96	5392.13	5315.36	8462.63	7238.85	5497.78
LOC101203380	7.70298	17.6112	22.5053	0	0	16.8998	7.47173	78.0435	3.12277	28.3326	26.6348	70.8969	8.25546	21.8152	20.5284	22.8956	40.3149	35.1911	10.7982	29.4069	6.06655	17.9648	10.3023	3.48282	123.168	107.117	120.682	45.206	85.3621	70.3358	14.7041	10.7756	7.92894	8.53518	2.3321	6.3644
LOC101203381	652.828	686.036	695.252	959.325	1236.89	621.538	644.437	802.902	677.641	1192.67	1000.71	1230.77	1700.63	2008.99	2181.15	1683.97	2186.44	1978.17	1102.49	1215.79	1046.48	996.148	934.079	1187.64	1239.09	1320.8	1377.3	981.491	1085.7	1026.55	1363.28	1176.7	1374.68	867.388	1098.42	1254.85
LOC101203382	152.776	202.529	221.838	245.852	327.057	212.187	158.774	130.072	122.569	311.658	253.665	304.857	1349.31	1408.07	1288.16	1052.05	840.609	1022.67	289.391	367.586	347.31	424.867	476.483	546.803	313.94	353.953	282.548	437.281	478.383	540.428	429.57	326.502	367.705	569.723	611.011	607.8
LOC101203383	546.912	470.699	352.85	3147.91	3531.78	1611.12	623.89	355.926	569.905	2957.38	2587.38	2757.89	4972.54	5388.37	4798.52	2812.72	2707.1	2398.33	1084.14	1192.82	979.747	782.367	812.168	869.834	1630.82	1346.88	1373.47	979.752	858.067	1113.8	1079.7	1141.14	1109.06	916.465	897.86	865.559
LOC101203384	288.22	241.754	245.147	396.374	377.542	297.625	228.822	303.897	212.348	276.58	248.592	246.721	1106.23	1017.38	966.889	865.453	1139.97	903.238	266.715	379.533	279.061	301.808	340.836	337.834	487.117	433.127	409.935	317.311	376.127	327.64	370.753	353.441	429.154	447.03	436.104	329.888
LOC101203385	129.667	122.478	144.677	60.2087	49.3878	56.3327	133.557	120.613	151.454	120.076	77.3678	106.345	1100.73	1090.76	803.688	736.093	512.943	498.007	735.355	789.392	802.301	423.071	416.386	400.524	755.679	659.47	709.723	347.738	413.473	361.473	695.293	553.868	629.36	415.023	431.439	462.48
LOC101203386	182.946	177.713	184.865	151.525	174.504	180.265	191.463	184.466	208.445	178.09	149.662	138.958	1836.38	1492.36	1734.65	1121.88	880.066	914.968	259.156	289.474	324.56	409.597	333.109	352.636	278.749	211.44	222.208	299.924	408.137	346.337	221.612	229.521	168.49	309.4	279.853	344.738
LOC101203387	0	0	0	7.02434	15.3651	0	0	0	0	17.5392	17.7566	17.0152	55.9537	65.4457	44.1361	0	9.43541	0	0	1.83793	1.51664	0	0	0	5.55646	0	0	0	1.77838	0	8.40234	0	0	2.1338	0	0
LOC101203388	654.754	939.797	1171.08	1092.79	1466.27	994.273	725.692	2055.14	716.676	1485.44	1028.61	1254.87	3007.74	3003.56	3586.32	3333.6	3850.5	4164.28	1808.69	2175.19	1859.4	1270.11	1250.02	1282.55	1821.59	1907.62	1843.75	1350.96	1205.74	1269.61	2437.73	2313.53	2463.92	1094.64	1489.05	1334.4
LOC101203389	45.576	92.0585	86.0023	6.02087	19.7551	18.7776	49.5002	75.6785	56.9905	0	0	11.3435	348.564	713.953	459.837	187.744	301.075	434.023	255.916	299.583	342.76	195.816	210.339	227.254	377.839	339.05	367.792	398.16	368.124	393.524	189.053	249.995	171.463	46.9435	123.602	75.3121
LOC101203390	149.566	160.902	143.069	132.459	82.313	111.727	159.708	104.058	177.217	98.4894	96.3927	126.196	2491.32	2517.68	1796.24	1247.81	959.838	732.614	805.543	928.156	715.853	475.169	396.64	382.24	604.728	671.579	686.736	334.698	324.554	325.859	529.347	546.325	549.079	277.393	243.705	205.782
LOC101203392	53.279	55.2351	40.188	2.00696	8.78005	7.51103	35.4907	54.3939	26.5435	13.4917	10.1466	2.83587	43.1119	61.4793	45.1626	2.28956	24.0174	12.7968	28.0752	18.3793	6.06655	7.18592	3.43411	10.4485	19.4476	14.9033	45.0162	26.0804	5.33513	38.284	10.5029	12.9308	5.9467	6.40139	41.9779	10.6073
LOC101203393	2705.03	2524	2822.8	1194.14	873.615	1659.94	2565.61	2888.79	2367.84	902.594	1133.88	761.432	25682.7	21181.6	24360.1	20269.5	17542.1	16008.7	5705.75	5927.33	5373.44	10054.9	9524.51	9498.52	4755.41	5051.28	5150.04	8548.27	8768.29	8559.6	8238.49	8074.19	8695.07	12538.2	12433.6	12482.7
LOC101203394	200.919	241.754	174.416	116.403	105.361	210.309	176.52	237.678	166.287	161.9	114.149	238.213	1077.8	957.888	1034.63	908.955	796.005	683.56	193.287	176.441	156.214	176.055	182.866	220.288	181.511	167.662	157.078	241.678	171.613	180.736	193.254	300.64	190.295	332.872	380.133	302.309
LOC101203396	1141.33	994.232	568.258	219.762	65.8504	224.392	1347.71	529.75	1176.5	114.679	271.422	131.868	896.176	1063	1372.33	2086.93	1849.34	1931.24	275.353	215.957	335.177	595.533	583.799	507.621	361.17	333.461	288.295	475.532	552.186	454.957	230.014	251.072	165.517	448.097	588.856	427.476
LOC101203397	416.603	242.554	218.623	346.2	368.762	276.969	412.813	221.123	391.908	273.881	252.397	280.752	268.761	401.599	387.987	552.928	574.702	617.444	233.24	179.198	238.112	437.443	514.258	491.078	214.85	156.485	200.178	573.768	425.032	570.699	178.55	201.504	190.295	764.966	672.812	594.011
LOC101203398	2667.8	2268.64	2138.8	2028.03	2033.68	2348.14	1907.16	1310.18	1514.54	1856.46	1955.76	2136.83	2846.3	2936.13	1976.89	3476.69	3691.82	3359.15	5515.7	5302.43	5215.71	5631.06	5265.35	4939.51	4921.17	4797.93	4697.01	3860.76	4083.15	4132.9	7870.89	8220.74	7977.5	6020.5	6077.47	6763.24
LOC101203399	1011.02	1118.31	708.916	186.647	94.3856	405.596	719.154	1029.94	637.826	223.962	287.91	178.66	3304.94	3416.07	3781.34	1910.64	1341.54	1436.44	823.9	855.557	752.252	857.819	856.811	892.473	1062.21	1244.42	1098.59	929.33	838.505	1085.31	795.071	650.849	695.764	834.314	843.056	821.008
LOC101203400	172.675	179.314	284.531	55.1913	54.8753	52.5772	209.208	489.545	199.857	354.832	514.94	733.074	1160.35	1294.04	1641.25	1950.7	2074.07	2424.99	3673.53	3278.87	3703.63	1624.92	1525.6	1516.77	4911.91	4972.11	4757.35	1718.7	1679.68	1698.74	2260.23	2165.9	2040.71	1113.84	1069.27	1044.82
LOC101203401	1593.23	1626.63	1635.65	1715.95	1651.75	1844.9	1571.87	1694.49	1635.55	1490.83	1426.87	1303.08	5816.43	6393.85	5792.1	8268.74	7974.64	8663.4	2148.83	2265.25	2253.72	3574.99	3135.34	3590.79	2166.09	1860.12	2179.93	3106.17	2883.64	3051.15	1938.84	1907.29	1887.09	3156.95	3248.62	2877.77
LOC101203402	0	0	0	0	0	0	0	0	0	0	0	0	180.703	123.95	127.276	16.0269	10.2932	17.0623	17.2771	5.5138	12.1331	3.59296	19.7461	4.35353	1.85215	0	0	3.47738	5.33513	7.12261	45.1626	44.1801	66.4049	88.5525	64.1329	59.4011
LOC101203403	33.3796	73.6468	22.5053	0	0	5.63327	9.33966	33.1094	20.298	0	0	0	153.185	156.673	206.311	27.4747	65.1901	66.1166	77.7468	66.1656	78.8651	41.319	46.3605	33.0868	108.351	80.1052	76.6233	67.8089	50.6837	59.6519	21.0058	23.7064	23.7868	35.2076	4.66421	6.3644
LOC101203405	1033.48	1356.86	879.313	104.362	59.2653	201.859	1175.86	779.252	1318.59	155.155	98.9294	80.8224	3823.2	4508.81	3606.85	1663.36	1462.49	1503.62	1045.26	1057.73	1260.33	1120.1	964.986	969.095	1262.24	1207.17	1298.77	1199.7	1301.77	1207.28	1274	1229.5	1325.12	1033.82	995.809	985.422
LOC101203406	1306.94	1308.83	878.509	509.767	430.223	846.869	1675.54	1437.89	1469.26	646.252	1034.95	1059.2	6153.07	4875.71	4917.59	1485.92	1499.37	1407.64	2315.13	2152.22	2123.29	1421.91	1416.57	1192.87	2128.13	1970.96	2284.33	1156.23	1221.74	1222.42	1877.92	1818.93	1729.5	1653.69	1600.99	1680.2
LOC101203407	932.703	758.882	858.415	196.682	121.823	289.175	974.127	806.449	926.682	175.392	267.617	77.9865	2865.56	2760.62	2973.54	2660.47	2337.41	2573.21	2257.9	1941.78	2185.47	1451.56	1318.7	1358.3	2104.05	1973.75	2002.74	1618.72	1319.56	1378.23	1986.1	1902.98	1925.74	1876.67	1800.38	1542.31
LOC101203408	1836.52	1681.07	1932.24	2636.14	2991.8	2023.28	1877.27	1920.34	2178.13	2776.59	2627.97	2800.43	14017.8	13399.5	11905.5	14874.1	14298.1	13938.9	4648.61	4337.52	3929.61	5880.77	5504.02	5625.63	4036.77	4143.11	3997.82	4011.16	5079.04	4783.72	4850.25	4847.96	4844.58	4725.29	5402.32	6277.42
LOC101203409	5.13532	9.60611	9.64511	35.1217	46.0953	155.854	6.53777	9.45981	6.24554	124.124	69.7579	51.0457	7.33819	0	0	121.347	90.923	237.806	0	1.83793	0	17.9648	10.3023	12.1899	12.9651	0	1.91558	12.1708	6.22432	26.7098	0	10.7756	3.96447	6.40139	13.9926	8.48587
LOC101203410	244.57	449.886	356.869	674.337	732.037	629.988	291.398	354.743	326.329	442.528	497.183	605.459	7902.31	7974.46	10651.2	12522.7	12697.5	13461.1	1253.67	1347.2	1290.66	1344.66	1239.71	1273.84	1337.26	1489.4	1428.07	1317.93	1387.13	1175.23	622.823	810.328	675.942	901.529	916.517	822.069
LOC101203411	37.2311	38.4244	33.7579	39.1356	44.9978	101.399	50.4342	85.1383	60.1133	64.7601	50.733	42.5381	527.432	434.322	362.327	499.124	385.994	436.156	528.03	342.774	439.825	98.8064	211.198	150.632	364.874	335.324	367.792	224.291	164.5	206.556	367.602	386.846	394.465	262.457	250.701	173.96
LOC101203412	62.9077	68.8438	66.712	213.741	195.356	191.531	89.6608	35.4743	91.341	329.197	265.08	277.916	236.657	305.413	220.681	315.959	277.058	351.911	80.9862	81.788	98.5814	134.736	93.5796	116.674	126.873	89.4197	52.6785	108.668	136.046	85.4713	75.621	53.8782	75.3249	59.7463	146.923	110.316
LOC101203413	0	0	0	0	0	0	0	0	0	0	0	0	192.627	155.682	95.4572	0	0	0	0	0	0	1.79648	0	0	0	11.1775	1.91558	3.47738	0	1.78065	29.4082	6.46538	13.8756	14.9366	9.32842	2.12147
LOC101203414	672.727	709.251	660.69	1502.21	1808.69	1181.11	699.541	661.005	585.519	1206.16	1178.27	1588.09	2591.3	2701.12	2267.37	2329.63	2428.33	2552.95	1471.79	1371.1	1427.16	1144.36	1343.6	1278.2	1529.88	1510.82	1627.29	1319.67	1231.53	1319.46	1249.85	918.085	953.455	906.863	1037.79	879.348
LOC101203415	196.426	241.754	207.37	138.48	107.556	155.854	172.784	118.248	221.717	149.758	102.734	87.9121	527.432	556.289	575.823	433.871	340.532	489.476	481.598	416.292	394.326	399.717	506.532	482.371	361.17	377.239	337.143	324.266	389.465	376.608	506.241	449.344	452.941	372.347	383.631	394.593
LOC101203416	684.924	743.673	722.58	867.005	645.334	569.9	721.022	733.136	734.631	581.492	577.088	449.486	7526.23	6943.2	7483.64	3734.27	3732.99	3470.05	2131.56	2347.04	2362.92	1601.56	1733.37	1748.38	2386.5	2505.62	2259.43	1723.04	1800.61	1518.01	3574.14	3225.15	3202.3	2357.84	2343.77	2582.89
LOC101203417	26.9604	24.8158	16.0752	0	0	1.87776	9.33966	4.72991	48.4029	0	0	0	227.484	197.329	206.311	93.8719	91.7808	140.764	442.725	470.511	523.24	166.174	150.242	167.175	385.248	346.501	340.016	115.623	131.6	163.82	404.363	364.217	360.767	385.15	276.354	190.932
LOC101203418	225.312	139.289	231.483	132.459	117.433	162.426	185.859	173.824	193.612	130.869	197.859	130.45	655.851	682.222	670.253	673.13	775.419	707.021	417.889	535.757	526.273	552.417	646.472	635.615	418.587	485.288	506.672	698.954	642.883	741.642	386.508	441.801	535.203	682.815	684.473	561.128
LOC101203419	1.28383	0	0	2.00696	0	11.2665	0	0	0	5.39668	0	2.83587	561.371	607.852	353.089	77.845	144.962	138.632	15.1174	14.7035	12.1331	39.5225	38.6338	85.3291	62.0472	57.7502	63.2142	103.452	48.0162	55.2002	0	0	0	4.26759	0	0
LOC101203420	1639.45	1364.87	1363.18	709.459	711.184	900.385	1720.37	1342.11	1604.32	906.642	1034.95	625.31	3247.15	3714.54	4611.71	3968.95	4566.74	4282.65	1714.75	1616.46	1738.07	2164.76	2068.19	2122.78	1446.53	1630.05	1392.63	2061.22	2103.82	1868.8	1390.59	1519.37	1646.25	2064.45	1886.67	1900.83
LOC101203421	1095.11	1038.26	921.912	869.012	794.595	1250.59	1231.9	1157.64	1119.51	1226.4	1046.37	820.986	3244.4	3038.27	2643.04	2694.81	1956.56	1666.78	2953.3	2696.25	2795.16	1216.22	1492.12	1381.81	3354.25	3388.63	3619.49	1676.1	1376.46	1319.46	1819.11	1662.68	1734.46	844.983	1108.92	1004.51
LOC101203422	2.56766	8.8056	8.84136	29.1009	10.9751	7.51103	18.6793	2.36495	6.24554	13.4917	7.60995	34.0305	2.75182	2.97481	3.07926	41.212	0	3.19919	0	0	62.1821	0.89824	5.15117	4.35353	1.85215	15.8347	2.87337	12.1708	7.11351	6.23229	12.6035	4.31026	3.96447	6.40139	6.99631	10.6073
LOC101203423	41.7245	37.6239	53.8519	0	2.19501	3.75552	24.2831	30.7444	25.7628	0	10.1466	2.83587	3.66909	15.8656	16.4227	9.15823	10.2932	1.0664	2.15963	23.8931	12.1331	3.59296	3.43411	8.70705	7.40862	0	7.66233	5.21607	10.6703	7.12261	2.10058	2.15513	3.96447	2.1338	22.155	2.12147
LOC101203424	3210.86	3683.94	2515.77	92.32	66.9479	1029.01	3537.87	2432.35	2538.03	101.188	220.689	119.107	32351.3	35537	27931	28719.1	22841.4	21570	9488.35	9128.09	8743.41	10151	9745.15	9936.49	9272.81	9931.18	9428.5	8486.55	9149.75	8741.23	7982.22	8667.93	8082.56	7134.35	7895.34	8129.46
LOC101203425	30.17	52.8336	14.4677	4.01391	6.58504	16.8998	33.6228	18.9196	26.5435	37.7767	35.5131	8.50762	144.012	149.732	346.931	304.511	179.273	283.661	21.5963	12.8655	36.3993	49.4032	65.2481	28.7333	12.039	9.31455	13.4091	24.3417	12.4486	30.2711	28.3579	11.8532	5.9467	19.2042	13.9926	23.3361
LOC101203426	589.92	576.366	425.993	1087.77	894.468	668.482	637.899	603.063	546.485	642.205	533.965	772.776	1315.37	1513.18	1203.99	1136.77	1073.06	1243.42	711.599	764.58	770.451	500.319	510.824	535.484	805.687	777.765	794.967	565.074	514.84	552.893	583.962	705.804	788.929	568.657	578.362	578.1
LOC101203427	75.1041	71.2453	93.2361	55.1913	139.383	101.399	75.6513	67.4012	94.4638	91.7435	40.5864	95.0018	512.756	799.231	753.393	322.828	446.895	398.832	178.17	166.333	160.763	189.529	154.535	116.674	308.384	231.932	205.925	256.457	173.392	265.317	100.828	134.696	105.058	33.0738	32.6495	18.0325
LOC101203429	284.368	304.994	225.053	272.946	227.184	234.72	221.35	289.707	287.295	261.739	213.079	170.152	1016.34	1062.01	828.322	1216.9	1037.89	1053.6	516.152	399.75	517.173	564.993	601.828	732.263	521.381	325.078	417.597	472.055	525.51	562.686	412.765	493.524	387.527	500.375	529.388	712.813
LOC101203431	1473.84	1907.61	1081.06	40.1391	50.4853	250.681	2264.87	1473.37	1775.29	106.584	107.808	53.8816	2766.5	4320.41	3425.17	2857.37	3302.39	2841.95	1411.32	1540.19	1457.49	2775.56	3000.56	3232.06	1431.72	1480.08	1385.92	3448.69	3502.51	3476.72	495.738	422.405	507.452	895.127	1021.46	784.943
LOC101203434	2212.04	4086.6	2768.95	40.1391	76.8254	13.1443	1685.81	1843.48	1666.78	26.9834	45.6597	42.5381	34.8564	31.7313	14.3699	27.4747	20.5863	8.53117	51.8312	77.1931	100.098	94.3152	150.242	96.6483	307.458	262.67	247.11	164.306	208.07	169.162	46.2129	66.809	139.748	23.4718	48.9742	8.48587
LOC101203435	2092	1479.34	1672.62	2564.89	2511.09	1562.29	1961.33	1437.89	2017.31	2006.22	2090.2	2068.77	7767.47	8319.54	8399.21	5850.97	5520.57	5643.37	2877.71	2571.27	2698.1	2835.74	2674.31	2702.67	2874.54	3073.8	2727.79	2408.09	2731.59	2456.41	2442.98	2587.23	2655.2	1622.75	1584.67	2339.98
LOC101203436	86.6586	66.4422	39.3842	28.0974	15.3651	21.5942	50.4342	27.197	78.0692	40.4751	31.7081	18.4332	838.388	1049.11	1114.69	122.491	78.0566	114.104	18.3569	24.8121	15.1664	9.88064	42.0679	29.604	35.1909	54.0244	33.5227	46.9447	29.3432	40.0647	10.5029	21.5513	14.8668	1.0669	13.9926	6.3644
LOC101203437	1088.05	1351.26	1482.94	581.014	671.674	699.465	1200.15	1553.77	1146.84	541.017	558.063	504.786	6544.75	6469.21	6599.89	4829.82	4725.42	4702.81	3049.4	3036.26	2823.98	2068.65	2296.56	2237.71	2613.39	3315.05	2979.69	1958.64	2325.23	2309.51	3340.98	3176.66	3391.6	2452.8	2242.32	2656.08
LOC101203440	143.789	144.092	116.545	115.4	100.971	116.421	127.953	86.3208	160.823	143.012	180.102	158.809	813.622	622.726	547.083	333.131	275.342	356.176	909.205	1032	1102.59	1635.69	1334.15	1460.17	1346.52	1420.47	1475	1330.97	1424.48	1672.03	1563.89	1746.73	1355.85	1074.37	1308.31	1391.68
LOC101203441	0	0	0	0	0	0	0	0	0	8.09502	0	0	121.997	113.043	96.4836	11.4478	6.86212	21.3279	1240.71	1402.34	1204.21	71.8592	42.9264	27.8626	996.459	1029.26	930.015	52.1607	79.1378	65.8842	544.051	721.968	632.333	6.40139	0	2.12147
LOC101203442	1357.01	1858.78	1945.9	424.471	507.048	566.144	1431.77	2036.23	1253.01	319.753	395.717	344.559	2008.83	2820.12	2454.17	2876.83	2857.21	3064.82	2206.06	1995.08	2285.57	1807.26	1852.7	1811.94	2559.68	2859.57	2569.75	2169.89	1993.56	2116.31	2210.87	2133.58	2160.64	1774.25	1808.55	1559.28
LOC101203444	2852.67	2371.11	2327.69	3755.01	3118.02	5146.93	2221.91	2321.2	2239.81	3811.4	3409.26	3602.98	11362.3	12951.3	11572.9	18591.2	16508.5	17008	5783.5	5545.96	5593.36	7022.44	7273.45	6950.84	5378.66	5349.35	5903.83	8301.38	6304.35	7226.78	4228.48	4329.65	4346.05	8793.37	8753.56	6703.84
LOC101203445	0	0	0	0	0	0	0	4.72991	3.12277	0	0	2.83587	0	0	0	0	0	0	0	0	0	0	0	0	0	0	0	0	0	0	0	0	0	0	0	0
LOC101203446	353.695	337.815	468.592	463.607	584.971	346.446	408.143	482.451	439.53	576.095	372.888	292.095	1004.41	769.483	973.048	1117.3	1050.76	1093.06	760.191	874.856	759.835	777.875	687.681	708.754	1042.76	1018.08	982.694	780.672	801.159	688.222	1098.61	1023.69	978.233	661.477	769.595	750.999
LOC101203447	979.563	885.363	992.643	959.325	896.663	814.947	896.608	1100.89	921.998	957.91	1024.81	937.257	8526.98	7639.3	7524.7	5852.11	5945.17	5734.01	2398.27	2340.61	2115.71	2879.76	2919	2777.55	1979.03	2041.75	2104.27	2189.88	2402.59	2456.41	2163.6	2697.14	2643.31	2270.36	2235.32	2821.55
LOC101203449	3.85149	15.2097	11.2526	12.0417	26.3402	9.38879	7.47173	53.2115	0	32.3801	20.2932	31.1946	4121.31	4120.11	3715.65	36.6329	36.0261	38.3903	4307.39	4472.61	4369.43	61.0803	44.6435	63.5615	3639.48	3913.04	4064.87	139.095	189.397	108.62	5005.69	5242.35	4917.92	44.8097	71.1292	89.1016
LOC101203450	2082.37	2066.11	2441.02	1887.54	1584.8	2681.44	1916.5	1803.28	1925.97	1225.05	2104.15	1945.41	4671.67	4709.12	4099.53	6234.47	6320.87	6490.09	4713.4	4871.44	6316.79	2933.65	5061.02	5310.43	4266.44	4198.07	4545.68	6704.39	5697.03	6147.7	3971.15	3560.27	3418.36	8153.23	6553.21	5646.28
LOC101203451	2538.13	2449.56	2391.99	5597.4	5578.63	3974.27	2718.78	2671.22	2758.97	3861.32	3491.7	3941.87	8163.73	8040.9	7813.12	8202.34	7973.78	8639.94	3538.56	3464.5	3935.67	3641.46	3623.85	3446.25	3563.54	3333.68	3935.56	4736.19	3922.21	4177.41	4126.6	3970.82	3766.25	5276.88	5206.42	4334.16
LOC101203452	2680	2934.67	2864.6	5893.42	6977.95	3823.12	2593.62	3504.86	2697.29	5451.99	4379.53	5393.83	9144.3	9804.96	9479	12110.6	11706.8	13230.8	5298.66	4981.72	5233.91	4596.29	4392.23	4370.94	5547.2	5415.48	5327.24	4533.64	4582.88	4646.61	5399.55	4978.35	5085.42	3849.37	4265.42	4519.79
LOC101203453	393.494	343.418	377.767	72.2504	92.1905	143.648	444.568	445.794	490.275	91.7435	64.6846	52.4637	1282.35	1388.24	1244.02	876.901	770.272	852.051	720.237	778.364	656.704	732.963	765.807	598.174	771.422	725.604	742.288	632.883	526.4	592.067	692.143	656.237	724.507	633.737	604.015	573.857
LOC101203455	6980.83	6137.5	5702.67	77.2678	94.3856	70.4159	8782.09	8012.46	7739.78	118.727	258.738	112.017	149.516	0	52.3475	0	0	0	277.513	212.281	277.545	11.6771	18.8876	15.6727	368.579	599.857	486.558	0	0	4.45163	809.775	856.663	702.702	16.0035	26.8192	16.9717
LOC101203456	1116.29	736.468	627.736	12.0417	20.8526	325.791	1475.67	1212.04	1597.3	256.342	512.403	364.41	6697.01	4878.68	4474.17	1322.22	1003.58	1310.6	2720.06	2909.45	2934.69	1155.14	1112.65	1194.61	2483.74	2791.57	2813.03	1372.7	1468.05	1265.15	4331.41	3858.76	3815.8	1327.22	1427.25	1600.65
LOC101203457	10.2706	18.4117	19.2902	12.0417	0	1.87776	0	37.8393	1.56138	70.1568	30.4398	39.7022	26.6009	25.7817	36.9512	11.4478	18.8708	8.53117	61.5495	41.3535	53.0823	26.0489	41.2093	17.4141	92.6077	108.049	109.188	42.5979	38.2351	47.1873	97.6772	54.9558	39.6447	19.2042	22.155	14.8503
LOC101203458	1183.05	1967.65	1719.24	46.16	32.9252	58.2105	1725.04	2424.08	2194.53	31.0309	22.8299	35.4484	124.749	49.5801	556.321	18.3165	45.4615	71.4486	113.381	152.548	128.914	36.8278	21.4632	31.3454	136.133	90.3512	106.315	26.0804	28.454	25.8195	209.008	268.313	204.17	23.4718	6.99631	21.2147
LOC101203459	121.322	158.501	86.0023	201.699	186.576	157.732	141.029	28.3794	164.726	416.893	358.936	253.811	4285.5	3764.12	4094.4	937.574	624.452	790.2	408.171	381.371	515.656	267.675	279.022	161.08	315.792	297.134	338.1	256.457	256.086	234.156	505.191	549.558	591.697	427.826	333.491	442.326
LOC101203460	263.827	252.961	390.627	1285.46	1051.41	1329.45	199.869	381.94	252.164	914.737	1008.32	1229.35	273.348	513.65	158.069	6671.77	5691.27	5586.85	1729.87	1689.06	1583.37	1904.27	1974.61	1839.8	977.937	909.101	1036.33	1576.12	1589.87	1384.46	2116.34	2334	2522.39	1978.03	1934.48	1960.24
LOC101203461	1140.68	994.232	1218.5	184.64	155.846	826.214	1619.5	999.193	1760.46	514.034	878.949	745.835	4424.93	4141.92	4851.9	3584.3	3330.7	2998.71	2312.97	2395.74	1985.28	2533.93	2417.61	2369.19	2106.83	2209.41	2237.4	2013.4	2110.93	2080.69	4207.47	4522.54	4400.56	2908.36	3319.75	3358.28
LOC101203462	14.1221	9.60611	3.21504	0	0	20.6553	12.1416	16.5547	4.68415	6.74585	10.1466	0	7.33819	15.8656	32.8455	33.1986	19.7286	21.3279	42.1128	40.4345	48.5324	70.0627	149.384	81.8463	25.9302	46.5728	24.9026	83.4572	108.481	91.7036	16.8047	17.241	15.8579	35.2076	36.1476	25.4576
LOC101203464	1694.66	2177.38	2194.26	1818.3	1687.96	1308.8	1809.09	2205.32	2184.38	1612.26	1525.8	1681.67	5027.58	4504.85	5390.77	3498.44	3817.05	3316.49	2918.74	2699	2833.08	2407.28	2525.79	2330.88	2563.38	2645.33	2657.87	2813.2	2410.59	2484.9	3066.85	3204.68	3025.88	2963.84	2819.51	2751.54
LOC101203465	501.978	534.74	511.995	696.414	876.908	513.567	552.908	612.523	545.704	990.291	660.797	825.239	3104.97	2787.39	3015.63	2219.73	2428.33	2239.43	1732.03	1572.35	1416.54	1414.73	1353.9	1090.99	1559.51	1656.13	1683.8	1139.71	1379.13	1363.09	1759.24	1606.65	1799.87	1413.64	1205.7	1555.04
LOC101203466	1505.29	1184.75	1443.55	190.661	38.4127	358.652	1518.63	1111.53	1338.11	442.528	1414.18	42.5381	7562.92	12720.3	9290.14	2487.6	2778.3	2957.12	153.334	222.39	175.93	487.744	362.299	355.248	1456.72	1518.27	1302.6	298.185	754.921	278.672	8.40234	8.62051	11.8934	66.1477	158.583	48.7937
LOC101203467	71.8945	57.6366	91.6286	17.0591	24.1451	27.2275	60.7078	33.1094	58.5519	43.1734	21.5615	34.0305	3914.92	4010.04	3243.49	1305.05	1185.43	1256.21	2193.11	2042.86	2243.11	330.552	440.425	531.13	1929.02	1657.06	2065.96	804.144	670.448	697.126	1897.88	1858.8	1849.42	1271.74	1084.43	801.915
LOC101203468	7.70298	3.20204	12.8602	6.02087	2.19501	5.63327	16.8114	0	9.36831	8.09502	5.0733	8.50762	0	0	0	0	0	4.26559	0	0	3.03327	0	5.15117	1.74141	0	0	0	5.21607	1.77838	1.78065	0	0	0	29.8731	11.6605	8.48587
LOC101203469	629.719	706.849	606.838	292.012	242.549	377.429	763.051	715.398	699.5	277.929	443.914	311.946	2067.53	1731.34	2254.02	1261.55	1199.15	1256.21	867.092	962.157	834.15	864.106	797.573	832.394	822.357	808.503	880.21	1010.18	873.183	983.811	734.154	654.081	769.107	1219.46	1024.96	756.303
LOC101203470	106.558	99.2631	106.096	78.2713	50.4853	84.4991	109.274	40.2042	81.192	145.71	129.369	72.3148	301.783	371.851	414.674	209.495	180.131	229.275	263.475	284.879	288.161	206.595	151.959	151.503	179.659	266.396	274.886	179.085	212.516	179.846	185.902	199.349	220.028	176.038	194.731	212.147
LOC101203471	293.997	315.4	409.917	458.589	466.44	344.569	291.398	423.327	329.452	223.962	225.762	255.229	375.165	477.952	462.916	681.144	680.207	889.375	417.889	533	489.874	321.57	376.894	346.541	555.646	496.466	606.282	423.371	264.978	414.002	537.75	508.61	608.546	335.006	324.163	203.661
LOC101203472	2505.4	2186.99	2715.9	2229.73	2021.61	2125.62	2491.82	2477.29	2965.07	1462.5	1535.94	1596.6	4067.19	6667.53	4512.15	20982.7	17063.5	19090.6	2311.89	1871.01	2156.66	4251.37	3809.29	3795.4	2336.49	2236.42	2360.96	3865.11	3391.36	3777.66	1762.39	1566.78	1992.15	4240.92	4701.52	4449.78
LOC101203473	1195.25	963.012	622.914	76.2643	65.8504	616.844	1197.35	931.792	1112.49	144.361	130.637	86.4942	11153.1	9191.16	9002.74	5322.08	4080.39	4757.19	2861.51	2617.22	2981.71	3013.59	3375.73	2969.1	2540.23	2349.13	2491.22	2997.5	3134.39	2921.16	2742.31	2641.11	2442.11	2689.65	2964.11	3007.18
LOC101203474	477.585	526.735	467.788	257.894	261.207	272.275	442.7	394.947	625.335	172.694	272.69	180.078	1939.12	2032.78	1830.11	1210.03	1438.47	1411.91	1111.13	1164.33	1066.2	985.369	995.034	910.758	935.338	969.645	886.915	1016.26	944.318	881.423	1183.68	949.334	1073.38	854.585	948.001	971.632
LOC101203475	1154.16	702.046	1063.37	9659.48	8907.36	2694.58	1089	775.705	1006.31	13231.3	10366	13486	323.798	450.187	156.016	1238.65	1531.97	1968.57	904.886	973.185	987.331	822.787	772.675	763.608	1816.04	1955.12	1821.72	1156.23	1279.54	1143.18	559.806	436.413	525.292	153.633	265.86	276.851
LOC101203476	711.884	868.552	970.138	1685.84	1901.98	1075.96	755.579	994.463	925.901	1705.35	1615.85	1901.45	4316.69	4631.77	4104.66	5166.39	5159.45	4826.51	2248.18	2195.41	2124.81	2433.33	2215.86	2087.08	2353.16	2341.68	2436.62	1914.3	2184.74	2110.07	2137.34	2096.94	2442.11	1730.51	1778.23	2321.95
LOC101203477	2049.64	1798.74	1799.62	1744.04	1523.34	2242.98	1748.39	1780.81	1819.79	1457.1	1400.23	1259.13	3342.54	4052.68	3470.33	5778.84	5805.35	5770.27	2409.07	2498.67	2761.8	2917.48	3573.19	3535.93	2795.83	2778.53	2824.53	3653.86	3567.42	3395.71	2563.76	2285.51	2252.81	4311.33	3906.28	3611.8
LOC101203478	2453.4	2568.03	2625.08	6936.04	6706.86	4623.98	2630.98	2498.57	2874.51	9044.83	6172.94	8104.93	11605.3	12795.6	14117.4	11250.9	11823.4	11540.5	4948.8	4943.12	4976.09	4830.73	5174.35	4902.07	5420.33	5255.27	5274.56	5110.88	5183.97	5354.42	4642.29	4971.88	5003.16	4772.23	4264.25	5031.06
LOC101203479	1140.68	1227.98	1283.6	2277.89	2553.9	1597.03	1045.11	1107.98	1181.97	2103.36	1864.44	3230.06	5516.48	5341.76	5435.93	5338.1	4916.71	5035.52	2085.13	2116.38	2071.73	2375.84	2130.01	2306.5	2012.37	2067.83	2117.68	1945.59	2230.97	1956.94	2454.53	2529.04	2305.34	1796.66	2203.84	2258.3
LOC101203480	14.7641	15.2097	8.0376	38.1322	37.3152	46.0051	18.6793	7.09486	3.12277	56.6651	57.0746	34.0305	80.7201	80.3198	54.4003	27.4747	19.7286	38.3903	25.9156	22.0552	36.3993	26.9472	29.19	19.1555	34.2649	18.6291	1.91558	8.69345	19.5621	17.8065	21.0058	15.0859	1.98223	23.4718	9.32842	6.3644
LOC101203481	235.583	167.306	148.696	20.0696	15.3651	54.455	164.378	107.605	231.866	22.9359	55.8063	26.9408	125.666	89.2442	80.0609	48.0807	18.8708	57.5854	235.4	225.147	291.194	196.714	157.969	161.951	206.515	226.344	158.036	145.181	73.8026	153.136	371.803	278.012	321.122	104.556	128.266	110.316
LOC101203482	102.065	75.2478	105.293	339.175	352.3	350.202	223.218	144.262	131.156	917.435	674.749	1018.08	0	0	0	6.86867	32.595	12.7968	0	0	0	1.79648	12.8779	12.1899	0	0	1.91558	15.6482	7.11351	5.34196	0	0	0	8.53518	18.6568	19.0932
LOC101203483	659.247	789.302	700.075	1475.11	1685.77	1046.85	602.408	618.435	658.904	1985.98	1291.15	1521.45	2121.65	2292.58	2191.41	1665.65	2044.05	1826.74	1431.84	1326.07	1460.52	930.576	954.683	836.748	1587.3	1476.36	1492.24	1239.69	934.537	1025.66	1402.14	1440.7	1579.84	1434.98	1273.33	975.875
LOC101203484	6728.56	7965.86	7808.52	5916.5	5078.16	7569.24	6985.14	10482.7	6488.33	4800.35	5359.94	5020.92	12328.2	15133.8	9818.75	34344.5	31378.7	33014.6	11623.1	12259	12445.5	16162	16488.9	16117.6	11936.2	11824.8	12783.6	15722.1	14171.9	14815	12254.8	12125.8	12552.5	19782.4	20481.7	18883.2
LOC101203485	1890.44	1871.59	2115.5	2276.89	2086.36	2142.52	2049.12	1998.39	2417.8	1907.73	2081.32	2002.13	4947.77	5196.99	5246.04	6114.26	6028.37	6101.92	3022.41	3191.57	2789.09	3619.01	3445.27	3334.8	3035.68	3013.26	3066.85	3800.78	3639.45	3758.07	3746.39	3942.81	3936.72	4641.01	4645.55	4804.06
LOC101203486	329.303	220.94	303.017	126.438	156.943	92.949	331.558	215.211	373.171	151.107	144.589	146.048	19.2627	0	4.10569	0	10.2932	17.0623	2.15963	3.67586	6.06655	17.9648	34.3411	20.8969	3.70431	1.86291	1.91558	36.5125	26.6757	47.1873	19.9556	14.0083	23.7868	38.4083	44.31	31.822
LOC101203487	324.167	189.721	161.556	137.476	119.628	192.47	321.284	175.007	254.506	111.981	120.491	109.181	1085.13	1098.7	1206.05	1418.38	1344.97	1359.66	307.748	270.176	197.163	321.57	363.157	323.902	251.893	213.303	158.993	340.783	247.194	309.834	266.774	189.651	335.989	374.481	392.96	372.317
LOC101203488	46.8598	61.6392	94.8436	168.584	380.835	106.093	25.2171	37.8393	40.596	254.993	344.984	825.239	322.88	256.825	259.685	734.948	777.992	879.777	347.701	314.286	445.891	475.169	553.751	587.726	341.722	329.735	297.873	872.823	791.378	763.01	310.887	320.037	365.722	662.544	564.369	494.302
LOC101203490	475.659	497.916	421.974	145.504	153.651	249.742	440.832	383.122	423.135	121.425	196.59	100.674	1363.99	1606.4	1493.44	1552.32	1555.13	1491.89	1043.1	1048.54	1176.91	934.169	978.722	889.861	1086.29	998.52	1154.14	1181.44	958.545	919.707	888.547	851.276	790.912	902.596	830.229	780.7
LOC101203491	57.1305	128.882	69.1233	0	0	11.2665	39.2266	106.423	40.596	1.34917	2.53665	0	2971.05	2773.51	1948.15	666.261	532.672	451.086	1992.26	1897.66	2024.71	393.429	361.44	389.205	1753.99	1773.49	2044.88	504.22	406.359	417.563	1569.14	1506.43	1589.75	615.6	487.41	483.695
LOC101203495	345.35	412.262	460.554	51.1774	24.1451	41.3107	503.408	419.779	323.207	63.411	69.7579	53.8816	46.781	148.74	107.774	65.2524	178.415	156.76	87.4651	66.1656	109.198	32.3366	34.3411	24.3797	116.686	113.638	136.006	79.9798	56.9081	61.4325	17.855	48.4904	59.467	14.9366	39.6458	8.48587
LOC101203496	918.581	927.79	1034.44	1698.89	1912.95	1200.83	896.608	980.273	978.207	1747.17	1608.24	1809.29	2954.54	2914.32	3190.12	3458.38	3797.32	4067.24	2511.65	2668.68	2610.13	1842.29	1978.05	1899.88	2541.16	2453.45	2994.06	2681.06	2659.56	2566.81	2462.94	2217.63	2418.33	3098.27	2385.74	2139.5
LOC101203497	351.128	387.446	488.686	897.109	985.561	599.005	394.134	419.779	459.047	1475.99	1010.86	1595.18	1926.27	1836.45	1904.01	2143.03	1994.3	1954.7	1040.94	800.419	1060.13	1033.87	1022.51	925.56	1009.42	921.209	954.918	1092.77	942.54	1031.89	968.369	834.035	750.276	1088.24	1056.44	1069.22
LOC101203498	345.35	345.019	485.471	875.033	1107.38	600.883	452.974	598.333	488.713	879.659	862.461	1478.91	410.021	439.28	485.497	1196.29	1626.32	1572.93	854.135	896.911	993.397	1580.9	1515.3	1599.49	1467.83	1406.5	1343.78	1708.26	1540.96	1776.2	1675.22	1732.72	1571.91	2334.37	2145.54	2722.9
LOC101203500	3298.8	3867.26	4542.05	760.636	838.495	1428.97	3798.44	6691.64	3284.37	1896.93	3082.03	3357.68	5227.54	4904.46	5306.6	5156.08	5402.2	5514.34	8140.73	8075.87	8770.71	4828.94	4962.29	5145	7685.51	8195.88	8396.96	5178.69	5465.84	5161.22	11440.8	10768.1	10377	6393.92	6174.25	6578.67
LOC101203501	138.012	88.8565	89.2173	161.56	149.261	143.648	96.1985	80.4084	90.5603	176.741	196.59	195.675	2195.04	1858.26	1680.25	1797.3	1570.57	1592.13	789.346	1100	894.816	841.65	889.435	866.352	745.492	702.317	773.895	871.084	739.805	718.493	1435.75	1574.32	1402.43	1167.19	1120.58	1146.65
LOC101203502	283.727	503.52	487.882	7304.31	7188.67	4915.97	355.841	1236.87	236.55	6957.67	5512.14	6930.88	542.109	727.836	873.485	12995.5	12421.3	12985.5	1328.17	1540.19	1474.17	2551.9	2474.28	2486.73	1766.96	1780.94	1793.94	2390.7	2508.4	2314.85	1778.14	1913.75	1871.23	2359.98	2121.05	2411.05
LOC101203503	16.6898	66.4422	10.4489	30.1043	13.1701	8.44991	14.9435	39.0217	8.58762	5.39668	10.1466	17.0152	210.973	250.875	244.288	60.6733	30.8795	52.2534	64.789	99.2483	50.049	20.6595	36.0582	29.604	88.9034	122.021	83.3278	35.6432	46.2378	48.968	17.855	18.3186	26.7602	6.40139	13.9926	16.9717
LOC101203504	52.6371	40.0254	49.0293	66.2295	79.0205	83.5602	57.9059	49.664	59.3326	272.532	218.152	287.841	768.675	783.366	779.054	209.495	153.54	198.35	353.1	403.426	407.975	305.401	245.539	275.143	432.478	484.357	363.003	204.296	255.197	262.646	517.794	600.203	501.505	206.978	241.373	286.398
LOC101203505	302.342	277.777	323.111	1705.91	1807.59	1064.69	266.18	201.021	202.199	1670.27	1055.25	1505.85	871.41	817.08	968.942	1379.46	1478.79	1422.57	410.33	282.123	412.525	512.895	321.089	465.827	362.096	311.106	366.834	412.07	459.71	483.447	329.792	403.009	295.353	449.164	468.753	437.022
LOC101203506	636.78	307.395	180.846	22.0765	37.3152	1087.22	544.502	176.189	567.563	165.948	1641.21	11.3435	26851.3	26752.4	28171.2	321065	250479	253840	7473.41	8075.87	6662.59	81032.9	77800.7	69753.1	6514.95	6719.52	7036.89	54451.4	61032.1	53887.9	2009.21	2284.44	2437.16	55743.3	61993.2	62601.3
LOC101203508	721.513	796.506	863.238	860.984	865.933	792.414	678.06	703.574	672.957	968.704	811.728	758.596	2693.12	3163.21	3154.19	4177.3	4368.59	4399.95	1063.62	1134.92	1210.28	1181.19	1200.22	1145.85	967.751	1200.65	1011.43	1004.96	996.78	1101.33	919.006	1040.93	1070.41	805.508	1019.13	1039.52
LOC101203509	1749.86	802.91	913.875	31.1078	15.3651	939.818	1367.33	1021.66	1327.18	86.3469	158.541	41.1202	3903.92	3348.64	3353.32	18966.7	16849.1	17532.6	1935.03	1632.08	1536.35	12628.4	12638.4	11993.1	1964.21	1885.27	2072.66	13089.7	10220.3	11700.7	1282.41	1477.34	1438.11	13669.1	14525.5	10752.7
LOC101203511	5.13532	38.4244	78.7684	8.02782	17.5601	11.2665	13.0755	122.978	3.12277	26.9834	13.9516	17.0152	51.3673	42.6389	0	13.7373	34.3106	127.968	6.4789	31.2448	36.3993	47.6067	80.7016	44.406	11.1129	24.2178	22.987	17.3869	17.7838	41.8453	8.40234	19.3962	9.91117	36.2745	19.8229	23.3361
LOC101203512	1762.7	1685.07	1691.11	2137.41	2235.62	1427.1	1728.77	1634.18	1870.54	2142.48	1899.95	2135.41	8881.96	8639.83	9374.31	7322.01	7414.52	7466.91	3712.41	3640.94	3438.22	3152.82	3135.34	3163.27	3071.8	3516.24	3408.78	2821.03	2889.86	2996.84	3237	3504.24	3631.45	2960.64	2925.63	3156.74
LOC101203513	1695.94	1603.42	1669.41	1735.01	1956.85	1637.4	1662.46	1590.43	1481.75	1779.55	1820.05	2078.7	6019.15	6113.23	6510.59	7015.21	7239.53	7814.55	2414.47	2571.27	2390.22	3361.21	3303.62	3389.66	2386.5	2034.3	2034.35	2942.73	2829.4	3200.72	2258.13	2310.3	2618.53	3482.35	3368.73	3272.36
LOC101203514	547.554	954.206	616.484	618.142	473.025	480.706	531.427	463.531	566.783	512.684	410.937	456.576	2312.45	2494.87	2428.51	1930.1	2369.15	2241.57	1428.6	1451.97	1684.98	1231.49	960.693	1207.67	1682.68	1744.62	1815.01	1297.06	1340.9	1233.99	792.971	727.356	734.418	365.946	284.517	446.569
LOC101203515	5601.99	5733.24	5779.03	11760.8	12064.9	8043.38	5982.99	5945.49	5818.5	11329	9778.79	11690.9	23246.5	21828.1	25733.4	20410.3	20667	20816.1	10566	10918.2	10716.6	8825.2	8389.54	8728.82	11382.4	11529.6	11112.3	8319.64	8514.87	8597.88	11915.6	11705.6	11823	8573.59	9033.41	8725.59
LOC101203517	1052.1	1597.02	1720.05	2775.62	2380.49	1214.91	1154.38	3378.34	1747.97	1958.99	1970.98	1317.26	8889.3	8866.91	7957.85	2865.38	3065.65	2866.47	1000.99	1161.57	1041.93	1758.75	1765.99	1734.44	1295.58	1310.56	1362.94	1707.39	1749.03	1928.45	860.189	830.802	818.663	996.483	1121.74	1095.74
LOC101203518	6.41915	21.6137	15.2714	4.01391	35.1202	20.6553	1.86793	5.91238	4.68415	21.5867	8.87828	5.67175	261.423	70.4037	199.126	9.15823	12.8665	4.26559	1000.99	840.854	982.781	17.9648	33.4826	26.1212	695.484	846.693	772.938	12.1708	35.5675	42.7357	6429.89	6242.33	6531.46	17.0704	30.3174	38.1864
LOC101203519	297.207	200.127	371.337	191.664	72.4354	194.348	155.038	171.459	166.287	31.0309	153.467	46.7919	62.3746	424.406	164.227	2351.38	2124.68	2579.61	159.813	164.495	141.047	1472.21	1678.42	1481.07	130.577	108.98	120.682	1615.24	1488.5	1818.05	621.773	560.333	678.915	4644.21	4046.2	3101.59
LOC101203521	328.661	508.323	475.022	150.522	145.968	573.655	339.964	912.872	437.188	361.577	375.424	455.158	88.9755	94.2022	27.7134	44.6464	84.0609	65.0502	34.5541	7.35173	31.8494	24.2525	35.1996	30.4747	38.8952	27.9437	60.3409	26.0804	87.1405	42.7357	44.1123	29.0942	21.8046	49.0773	111.941	96.5268
LOC101203522	7.70298	16.0102	11.2526	8.02782	4.39003	28.1664	1.86793	11.8248	1.56138	16.19	10.1466	0	743.909	755.601	516.29	950.167	914.377	849.918	490.237	430.076	459.541	566.789	560.619	527.647	520.455	503.917	463.571	353.824	580.64	443.383	565.057	521.541	482.674	161.102	269.358	318.22
LOC101203523	1064.3	2470.37	1818.1	437.516	580.581	1397.99	1030.17	1928.62	827.534	2290.89	3315.4	3315.14	239.408	118.992	67.7438	879.19	422.878	608.912	740.754	831.664	808.367	669.188	704.852	822.816	595.468	808.503	664.707	584.2	533.513	550.222	1126.96	1200.41	1193.31	2048.44	1589.33	1470.18
LOC101203524	587.994	612.389	598.801	555.927	542.168	583.983	507.144	573.501	637.826	648.951	615.138	452.322	5969.62	5108.73	4581.95	5568.21	5089.12	4899.03	1567.89	1441.86	1475.69	2632.74	2390.14	2316.08	1667.86	1468.91	1585.14	1801.28	2113.6	1863.45	1341.22	1808.15	1679.94	2000.43	2180.52	2411.05
LOC101203529	43.6502	72.0458	90.0211	38.1322	41.7052	48.8217	63.5097	85.1383	59.3326	16.19	34.2448	42.5381	66.961	52.5549	104.695	62.9628	153.54	187.686	71.2679	62.4897	39.4326	58.3856	77.2675	44.406	38.8952	46.5728	54.5941	79.9798	157.386	116.633	25.207	60.3436	45.5914	66.1477	85.1218	92.2838
LOC101203530	360.756	395.451	348.832	439.523	314.984	368.041	380.124	346.466	488.713	445.226	346.253	421.127	712.722	808.156	705.152	965.049	1069.63	1106.92	525.871	458.564	627.888	544.333	535.721	510.233	621.398	434.99	504.756	651.14	483.718	555.564	445.324	480.594	466.816	636.938	552.709	445.508
LOC101203531	1651.65	1476.94	1591.44	4275.82	5337.17	2821.33	1698.89	1614.08	1641.02	2540.49	2170.1	3632.76	5400.91	5782.03	6502.38	8931.57	9000.52	9821.51	2368.04	2684.3	2522.17	3718.71	3678.79	3717.04	2071.63	2269.96	2345.63	4246.75	3906.2	4021.6	2758.07	2385.73	2703.77	5632.15	4511.46	4486.9
LOC101203533	2165.18	3512.63	3188.51	3773.08	5328.39	4158.3	2909.31	4058.26	2111.77	3684.58	2654.6	3553.35	17521.8	13572.1	13365	8263.01	9398.52	9632.76	11718.2	11945.6	12249.9	6144.86	6584.05	6437.99	7979.08	8164.21	8455.38	5365.6	5108.39	5059.73	10097.5	10226.1	10349.2	6656.38	5916.55	6075.88
LOC101203535	1706.21	2122.95	2284.28	4116.27	4487.7	2752.79	1833.38	2279.82	1709.72	4684.32	3641.36	4734.49	8748.96	8677.51	8442.32	8006.58	8696.87	8065.16	3069.92	2859.82	2605.58	2514.17	2529.22	2600.8	2927.33	3193.03	3177.95	2116.86	2316.34	2552.57	2968.13	2839.38	2682.95	2046.31	2189.85	2519.24
LOC101203536	579.008	643.609	639.793	399.384	492.78	411.229	528.625	649.18	605.037	380.466	531.428	472.173	3126.07	3034.3	2338.19	2907.74	2894.1	3227.98	2188.79	1939.02	2276.47	1500.06	1605.45	1617.77	1823.45	1909.48	1841.83	1377.91	1499.17	1335.49	1567.04	1635.74	1556.05	1294.15	1223.19	1468.06
LOC101203537	399.271	384.244	372.944	455.579	369.86	350.202	311.011	331.094	401.276	528.874	492.11	333.215	2137.25	1740.26	1992.28	2385.72	1988.3	2094.4	748.313	762.742	712.819	817.398	737.476	765.35	655.663	720.015	839.025	721.557	664.224	745.203	941.062	715.503	738.382	860.987	757.934	779.639
LOC101203539	297.849	255.362	315.878	4382.19	10187.1	2553.75	307.275	439.881	277.146	9831.4	7135.6	13897.2	1215.39	1402.13	1142.41	2626.12	4365.16	3588.42	109.061	90.9776	128.914	346.72	358.865	431.87	142.616	118.295	160.909	489.441	351.229	529.744	97.6772	89.4378	101.094	455.565	427.941	400.957
LOC101203540	406.332	397.853	488.686	282.981	322.667	220.637	393.2	418.597	428.6	354.832	291.715	304.857	7589.52	7010.63	6866.76	5872.72	5736.73	5839.59	4498.51	4292.49	4097.95	2266.26	2124	2081.86	4222.91	4124.48	4016.02	1980.37	2079.81	1956.05	6800.64	6156.12	6120.15	2745.13	2892.98	3452.69
LOC101203542	14.1221	16.0102	9.64511	0	0	15.0221	9.33966	7.09486	4.68415	2.69834	2.53665	0	15.5937	0	0	4.57912	10.2932	4.26559	16.1972	9.18966	24.2662	12.5754	3.43411	3.48282	9.26077	3.72582	7.66233	14.7789	15.1162	18.6969	14.7041	8.62051	14.8668	1.0669	0	10.6073
LOC101203543	817.158	890.166	823.05	1142.96	1207.26	881.607	844.306	903.412	815.043	952.514	815.533	934.421	2414.26	2447.27	2376.17	3164.17	3204.61	3177.86	1315.22	1239.69	1173.88	1392.27	1405.41	1391.39	1320.59	1352.47	1346.65	1572.65	1498.28	1553.62	1458.86	1428.85	1370.72	2013.24	1649.96	1642.02
LOC101203544	1064.94	1102.3	1218.5	1028.56	1307.13	693.832	1260.85	1356.3	1351.38	1014.58	867.534	838.001	4232.3	4066.56	4704.09	3721.68	4117.27	3275.97	2261.14	2164.17	2059.59	2201.59	2053.6	1683.94	2049.41	2026.85	1931.87	1482.23	1934.87	1676.48	2337.95	2338.31	2558.07	1364.56	1583.5	2118.28
LOC101203545	248.421	278.577	347.224	239.831	221.696	149.282	266.18	392.582	239.673	242.851	228.299	231.124	430.201	457.129	438.282	278.181	478.633	444.687	192.207	227.904	295.744	124.855	139.082	168.917	220.406	190.948	207.841	139.095	143.159	224.362	105.029	171.333	131.819	65.0808	34.9816	38.1864
LOC101203546	123.89	136.887	135.835	74.2574	70.2404	92.0101	113.01	192.744	122.569	63.411	86.2461	107.763	733.819	806.172	730.812	643.366	448.611	591.85	258.076	297.745	315.46	197.613	230.944	199.391	211.146	327.872	373.539	242.547	193.843	220.801	327.691	403.009	326.078	309.4	267.026	233.361
LOC101203547	623.3	1163.94	655.064	44.153	24.1451	76.0492	816.287	846.653	733.851	35.0784	65.9529	31.1946	1977.64	2983.73	2172.93	717.776	1162.27	1113.32	1148.92	1097.25	1049.51	548.824	525.419	519.811	1403.93	1504.3	1493.2	705.039	745.14	848.481	405.413	384.69	423.207	44.8097	67.631	85.9194
LOC101203548	532.148	478.704	448.498	941.262	1233.6	604.638	530.493	442.246	491.055	992.989	863.729	1091.81	1442.87	1486.41	1511.92	1609.56	1862.21	1866.19	542.068	502.674	655.187	746.437	694.549	858.515	678.815	627.801	724.09	784.15	788.71	892.107	606.019	622.832	608.546	792.705	734.613	659.776
LOC101203549	1605.43	1527.37	1590.64	1192.13	1083.24	903.202	1395.35	1395.32	1586.37	933.625	1128.81	896.136	7900.48	7124.66	7936.29	5391.91	5527.43	5350.11	3474.85	3668.51	3668.74	3356.72	3602.38	2998.71	3777.47	3696.02	3730.6	3200.06	3196.63	3417.96	4077.23	4053.8	3756.33	2829.41	2609.63	3010.36
LOC101203550	0	0	0	0	0	0	0	0	4.68415	2.69834	7.60995	0	0	0	0	2.28956	0	0	0	0	0	0	0	1.74141	0	0	0	1.73869	0	0	0	0	0	0	0	0
LOC101203551	1596.44	1780.33	2174.97	2243.78	2380.49	1602.67	1713.83	2769.36	1598.08	2062.88	1823.85	2265.86	6106.29	5790.96	6179.06	5348.41	4869.53	5003.53	3550.44	3489.31	3454.9	3067.49	2712.95	2788.87	4486.84	4226.94	4142.45	2752.35	2801.83	2869.52	4365.01	4336.12	4003.12	2741.93	2769.37	3214.02
LOC101203552	1024.5	2303.06	2359.03	273.949	289.742	223.453	907.815	2615.64	871.253	269.834	292.983	236.796	430.201	333.178	406.463	698.315	822.596	677.162	774.228	924.48	724.952	786.858	781.261	746.194	998.311	1021.81	964.496	484.225	500.613	490.57	1072.35	1280.15	1046.62	677.48	503.735	744.635
LOC101203553	604.684	774.092	741.066	1047.63	1300.55	1018.68	627.625	750.873	638.606	1092.83	988.025	1130.1	1774.01	2061.54	2247.86	2061.75	1959.99	1578.27	1017.19	1158.82	1082.88	829.973	804.441	821.946	1096.48	1154.07	1243.21	940.632	907.861	904.572	1289.76	1344.8	1356.84	1045.56	916.517	941.931
LOC101203554	464.747	611.589	505.565	684.372	693.624	681.626	473.521	564.041	457.486	539.668	448.987	550.16	2312.45	2173.59	1858.85	2137.3	2039.76	2282.09	1255.83	1305.85	1361.94	1168.61	1385.66	1425.34	1291.88	1304.04	1243.21	1430.94	1386.24	1288.3	1156.37	1093.73	1219.07	1830.8	1688.44	1389.56
LOC101203555	131.593	219.339	144.677	82.2852	87.8005	94.8268	138.227	118.248	122.569	76.9027	64.6846	69.4789	645.761	776.424	717.469	365.185	529.241	508.671	111.221	88.2207	113.748	136.532	92.721	101.873	99.0903	163.936	157.078	154.743	152.051	126.426	130.236	94.8256	97.1295	99.2215	79.2916	74.2514
LOC101203556	1740.23	1618.63	1565.72	3974.78	3943.34	2762.18	1589.61	1501.75	1765.15	4210.76	3995.22	4618.22	7960.1	8302.68	8280.14	10361.4	10064.1	9577.31	3721.05	3859.66	4055.49	3837.28	3562.89	4043.55	3354.25	3437.07	3365.68	3492.16	3704.36	3465.15	3669.72	3566.74	3686.96	3764.02	3930.76	3676.5
LOC101203558	73.8203	64.8412	86.806	139.483	88.898	111.727	62.5758	98.1456	57.7712	94.4419	60.8796	146.048	25.6837	17.8488	24.6341	40.0673	35.1683	61.851	39.9532	591.814	33.366	723.981	11.1609	48.7595	42.5996	41.9155	41.185	18.2563	7.11351	20.4775	21.0058	60.3436	22.7957	32.0069	38.4797	32.8827
LOC101203559	292.071	260.966	304.625	904.133	743.012	605.577	264.313	211.663	301.347	387.212	416.011	385.679	1262.17	1297.02	1328.19	6798.84	6261.68	6604.19	400.612	362.992	367.026	1571.02	1589.99	1478.46	364.874	319.489	301.704	1084.07	1169.28	1047.02	1053.44	1048.47	909.846	2421.86	2614.29	3166.29
LOC101203560	368.459	347.421	297.391	153.532	105.361	124.871	268.982	322.816	253.725	129.52	164.882	126.196	24362.8	22857.4	27741.1	20053.1	17103.8	16715.8	11538.9	10965.1	10874.3	13121.5	12731.1	12176.8	6942.8	7285.84	7728.42	8717.8	8690.93	8214.15	8674.36	8632.37	8914.11	9991.5	9611.77	9765.11
LOC101203561	951.318	963.813	942.006	2092.25	3029.12	1612.06	1022.69	1051.22	934.489	2663.26	2214.5	3332.15	3062.78	3528.12	3187.04	3760.6	3783.6	4218.66	1475.03	1545.7	1436.25	1571.92	1660.39	1747.51	1640.08	1790.26	1657.94	1673.49	1944.65	1787.78	1299.21	1311.4	1268.63	1614.22	1585.83	1543.37
LOC101203562	105.916	69.6443	95.6474	112.39	118.531	190.592	60.7078	68.5837	73.3851	133.568	176.297	106.345	68.7955	60.4877	118.038	244.983	264.191	202.615	139.296	151.629	90.9982	196.714	265.285	253.375	126.873	128.541	133.133	173.869	205.403	178.956	168.047	134.696	88.2094	323.27	424.443	337.313
LOC101203563	4320.73	4018.55	4490.6	5414.77	4939.88	6844.43	4190.71	4593.92	4236.82	4557.5	4924.91	5120.17	16022	17373.9	14335	26301.3	24374.2	24329.8	6906.5	7538.28	7624.13	9478.22	9704.8	9030.95	6108.41	6498.76	7493.76	10300.9	9887.77	9923.58	6872.06	6482.63	6663.28	13067.4	12500.1	11031.6
LOC101203564	68.6849	135.286	112.526	3021.47	4978.29	1517.23	48.5663	115.883	81.9727	2734.77	1875.85	3344.91	40.36	38.6725	17.4492	100.741	115.798	94.9093	126.338	159.9	145.597	42.2173	49.7946	50.5009	145.394	135.061	124.513	101.713	55.1297	74.7874	87.1743	46.3353	62.4404	62.947	44.31	38.1864
LOC101203565	943.615	1033.46	1336.65	1262.38	1336.76	1410.2	941.438	1759.53	846.27	1183.22	971.537	1111.66	432.953	624.709	517.317	2673.06	3425.05	3039.23	772.069	728.74	764.385	1195.56	1300.67	1109.28	540.829	650.156	654.171	977.144	932.759	995.385	1230.94	1372.82	1109.06	2043.11	2114.05	1991
LOC101203566	117.47	175.311	193.706	22.0765	17.5601	31.9219	113.01	159.634	78.0692	24.2851	31.7081	17.0152	879.665	716.928	560.426	696.026	680.207	699.556	457.842	335.423	326.077	293.724	410.376	283.85	324.127	344.639	396.526	290.361	377.016	357.911	380.206	369.604	391.491	578.259	541.048	715.995
LOC101203567	711.884	682.834	824.657	229.796	145.968	276.969	1004.95	857.296	694.035	175.392	265.08	164.481	1706.13	1665.89	1882.46	1317.64	1100.51	1313.8	558.265	654.304	567.222	587.449	593.243	540.708	605.654	660.402	572.759	625.059	478.383	445.163	1178.43	964.42	1012.92	1169.32	939.838	945.114
LOC101203568	1765.91	1652.25	1691.91	1275.42	935.075	2233.59	2097.69	1463.91	1747.97	2126.29	2872.76	2745.13	1791.44	2289.61	2417.22	6160.06	6811.51	6093.39	989.112	869.342	997.947	1562.94	1438.89	1609.06	835.322	967.782	761.444	1276.2	1572.97	1308.78	1181.58	1324.33	1202.23	1944.95	2342.6	2093.89
LOC101203569	834.49	1382.48	1105.97	335.162	351.202	238.475	810.683	1047.67	1466.92	245.549	324.691	273.662	83.4719	109.076	67.7438	281.616	267.622	243.138	63.7092	43.1914	30.3327	107.789	47.219	110.58	68.5297	46.5728	70.8766	93.02	105.813	103.278	119.733	132.54	58.4759	82.1511	100.281	78.4943
LOC101203570	919.223	1007.84	898.603	608.108	851.665	620.599	918.089	923.514	873.595	487.05	615.138	554.413	5416.5	5010.57	5322	3074.88	3120.55	2990.18	1549.54	1178.11	1378.62	1511.74	1323.85	1370.49	1373.37	1429.78	1496.07	1327.49	1358.68	1388.02	1658.41	1915.91	1851.41	1398.7	1525.2	1744.91
LOC101203571	512.89	593.978	549.772	2106.3	2024.9	1204.58	475.389	580.596	466.854	1926.61	1244.23	1627.79	1914.35	2132.94	2262.23	1472.19	1864.78	1716.9	938.36	1077.95	1151.13	607.21	582.941	599.045	1246.5	1073.04	953.96	714.602	828.724	722.055	651.181	698.262	808.752	521.713	534.052	557.946
LOC101203572	203.487	200.928	226.66	170.591	220.599	176.509	158.774	151.357	159.261	169.995	215.615	150.301	917.274	962.846	863.221	1023.43	1034.46	1064.26	766.67	897.83	791.684	423.071	515.975	566.829	735.305	706.975	783.473	592.894	428.589	503.925	678.489	622.832	596.653	547.319	532.886	430.658
LOC101203573	35.9473	49.6315	95.6474	43.1495	38.4127	93.8879	48.5663	69.7661	40.596	63.411	98.9294	79.4045	3.66909	0	12.3171	14.8821	25.7329	34.1247	57.2303	22.0552	36.3993	177.851	159.686	199.391	30.5605	13.9718	30.6493	160.829	124.486	175.394	74.5707	107.756	90.1917	195.242	130.598	107.134
LOC101203574	1729.32	2672.9	2613.02	1288.47	1448.71	1685.29	2231.25	3656.22	2592.68	912.039	840.9	945.764	7708.77	10241.3	13000.7	10810.1	11186.1	11074.5	2742.73	2823.06	2708.71	4741.81	4519.29	4898.59	2911.59	2711.47	2797.71	4638.83	4389.03	4489.03	3313.67	3385.71	3531.35	4007.27	4015.88	4150.65
LOC101203575	215.684	127.281	69.9271	2.00696	4.39003	43.1884	192.397	49.664	211.568	0	10.1466	2.83587	2157.43	1968.33	2074.4	462.491	435.744	359.376	533.429	477.862	505.04	232.644	201.754	315.195	292.64	266.396	282.548	199.08	184.062	198.543	449.525	479.516	488.621	300.865	230.878	243.969
LOC101203576	3083.76	2359.9	2301.97	1458.05	1117.26	1427.1	2590.82	2259.71	2569.26	632.761	1031.15	711.804	5244.05	4692.26	5249.12	8988.8	7405.94	7133.13	2230.9	2246.87	1977.69	3663.92	3859.08	3957.35	1826.22	1847.08	2042.97	3499.98	3752.37	3317.36	3444.96	2971.92	3340.07	5483.86	5729.98	5601.73
LOC101203578	559.108	691.64	651.849	353.224	300.717	293.869	614.55	823.004	698.72	211.82	276.495	360.156	2175.77	2170.62	2598.9	2023.97	2033.76	2106.13	1279.58	1338.93	1408.96	1492.87	1406.27	1424.47	1441.9	1564.85	1517.14	1514.4	1364.9	1449.45	1368.53	1299.54	1347.92	1374.16	1078.6	1469.12
LOC101203579	1016.79	960.611	1167.06	868.008	896.663	720.12	1011.49	993.281	1111.71	809.502	719.14	656.505	4165.34	4841	4190.88	4265.45	4421.78	4287.98	1161.88	1112.87	1158.71	1935.71	1785.74	1756.21	1225.2	1340.36	1081.35	1546.57	1705.46	1665.8	1255.1	1306.01	1274.58	1856.4	1887.84	2150.11
LOC101203580	1756.28	2240.62	2284.28	1863.46	2107.21	1424.28	2531.98	2856.86	2480.26	2444.7	2261.42	1824.89	14799.3	14421.9	14489	12458.6	12386.1	11624.8	4506.07	4322.82	4351.23	4162.44	3963.82	4142.82	3792.29	3995.94	3547.66	3167.03	3458.94	3130.39	3700.18	4132.46	3912.93	2665.11	2967.6	3296.76
LOC101203581	105.274	349.822	247.558	310.075	556.436	203.737	806.013	363.02	503.547	663.791	618.943	786.955	223.815	150.724	183.729	58.3837	132.096	89.5773	1263.38	1326.99	1550	554.214	455.878	538.096	1311.33	1322.67	1320.79	719.818	819.832	654.39	1627.95	1380.36	1471.81	183.506	159.749	179.264
LOC101203582	435.219	291.385	319.093	78.2713	40.6077	104.216	421.219	210.481	428.6	29.6817	53.2697	22.687	244.912	186.421	318.191	338.855	401.434	451.086	122.019	181.955	109.198	229.949	267.861	167.175	166.694	125.746	112.062	208.643	161.832	153.136	239.467	206.892	166.508	326.471	403.454	270.487
LOC101203584	207.339	236.951	219.426	110.383	76.8254	136.137	207.341	223.488	208.445	175.392	152.199	130.45	427.449	496.793	416.727	443.029	428.024	459.617	485.917	476.024	397.359	303.605	343.411	358.731	541.755	365.131	409.935	378.165	342.338	339.214	302.484	325.424	349.864	238.985	240.207	290.641
LOC101203585	671.443	666.824	605.231	407.412	400.59	410.29	540.767	463.531	633.141	493.796	555.526	394.187	2789.43	3380.37	3796.73	2404.04	2293.66	2509.23	753.712	710.361	749.219	964.709	1002.76	988.25	885.33	761.931	841.899	1022.35	1059.02	1233.99	601.817	595.893	553.043	620.935	657.654	572.796
LOC101203586	0	2.40153	4.82256	4.01391	0	7.51103	0	2.36495	0	0	2.53665	8.50762	28.4355	19.832	20.5284	9.15823	0	38.3903	4.31926	5.5138	3.03327	1.79648	0	0	23.1519	11.1775	30.6493	1.73869	0	0	10.5029	6.46538	0	0	0	4.24293
LOC101203587	936.554	635.604	616.484	287.998	284.254	429.068	792.004	675.194	755.71	230.708	393.181	141.794	3681.94	4463.2	3163.43	4664.97	4659.38	3903.01	1150	1313.2	1311.89	3155.52	2556.7	2497.18	1287.25	1286.34	1252.79	2682.8	2471.94	2306.84	1003.03	952.567	993.1	2505.08	2565.32	2483.18
LOC101203588	814.59	690.039	647.026	698.421	553.143	529.528	904.08	711.851	867.349	442.528	579.625	389.933	2075.79	1633.17	1915.3	1459.59	1584.29	1377.78	1296.86	1475.86	1392.27	1132.68	1038.82	958.646	1229.83	1220.21	1220.23	992.792	1044.8	903.681	2283.34	1862.03	2065.49	984.747	932.842	1027.85
LOC101203589	529.58	567.561	501.546	637.208	657.406	499.484	452.04	592.421	513.696	532.922	578.356	581.354	2932.52	2571.22	2880.14	2655.89	2546.7	2672.39	1371.37	1288.39	1202.69	1227	1435.46	1328.7	1194.64	1113.09	1142.65	1292.72	1079.47	1237.55	1291.86	1471.95	1270.61	1385.9	1472.72	1377.89
LOC101203591	116.187	124.879	129.405	192.668	255.719	156.793	133.557	131.255	128.814	219.915	251.128	204.183	1039.27	635.617	800.609	447.609	548.111	456.418	293.71	266.5	242.662	194.918	200.037	209.84	270.415	306.449	294.042	242.547	188.508	155.807	409.614	306.028	379.598	219.781	240.207	226.997
LOC101203592	1234.4	1250.39	1307.72	2048.1	2300.37	1516.29	1329.03	1353.94	1323.27	2713.18	2441.53	2376.46	3755.32	3915.84	4098.5	3797.23	4003.19	4321.04	1567.89	1647.71	1818.45	1783.01	1728.22	1582.07	1595.63	1608.62	1759.46	1816.93	1946.43	1777.09	1359.08	1467.64	1571.91	1473.39	1550.85	1739.6
LOC101203593	639.348	382.643	386.608	10.0348	21.9501	353.957	537.965	307.444	440.31	32.3801	35.5131	8.50762	2102.39	1722.41	1485.23	1738.92	1527.68	1075.99	732.115	734.254	635.471	712.304	651.623	614.718	597.32	618.486	587.126	476.401	451.708	584.054	317.188	436.413	446.003	396.886	439.602	346.86
LOC101203594	1778.11	2521.6	3125.02	1551.38	1444.32	1536.01	1987.48	4213.16	1858.83	1376.15	1888.54	2479.97	3713.12	3784.95	4163.17	7162.88	6814.94	6124.31	9562.85	9500.27	8825.31	6967.64	6702.53	6268.21	9901.62	10557.1	10272.3	5822.01	6681.36	6106.75	13048.8	13227.1	12482.1	6519.81	6796.92	7611.82
LOC101203595	1982.23	1348.06	1026.4	212.737	162.431	1820.49	1456.99	1552.59	1355.28	267.136	498.452	212.691	9911.14	9788.1	7396.39	14203.3	10547.9	11252.6	3709.17	2989.4	3492.81	5742.45	6024.29	5885.1	3155.14	3280.59	3544.79	5735.94	5366.25	4858.51	2582.67	2383.57	2640.34	5132.85	5318.36	5277.15
LOC101203596	1083.55	926.989	807.778	503.746	345.715	384.94	1029.23	850.201	1028.17	366.974	399.522	372.917	5831.11	5427.04	6645.05	2627.27	2333.98	2374.86	2673.62	2655.81	2655.63	2051.58	2204.7	2264.7	2484.67	2542.87	2555.39	2139.46	2328.78	2177.74	2511.25	2363.1	2321.2	1700.64	1576.5	1985.69
LOC101203597	2631.85	3334.12	2698.22	49.1704	29.6327	509.811	2038.85	2762.27	1269.41	72.8552	136.979	28.3587	11999.8	27374.2	22729.1	12672.7	16441.6	13546.4	3052.64	2947.12	3021.14	3115.09	2815.11	3024.83	4412.76	4060.21	3517.01	4020.72	4306.34	4394.65	2101.63	2204.7	2516.45	263.524	503.735	342.617
LOC101203602	467.314	467.497	548.164	2182.56	2030.39	1313.49	425.889	451.706	432.504	1253.38	1302.57	1400.92	847.561	1005.48	881.696	3011.91	2434.34	2363.13	620.894	646.033	591.488	555.112	530.57	482.371	566.759	639.91	651.298	858.044	539.737	551.112	462.129	530.162	429.154	521.713	558.539	483.695
LOC101203603	219.535	216.137	211.389	717.487	662.894	464.745	225.086	198.656	312.277	769.027	526.355	613.967	1419.94	1336.68	1220.42	1611.85	1546.55	1714.77	472.96	551.38	494.424	764.402	705.71	696.564	535.273	568.188	598.62	684.175	626.878	609.874	533.548	538.782	582.777	711.621	879.203	670.384
LOC101203604	10558.9	10738.8	12751.6	11402.5	10871.9	13098.3	10630.4	10198.9	9616.57	11026.8	14839.4	16597	52502.9	54791	54250.5	62132.9	59241.5	60428.4	21549.9	22153.5	22164.1	24934.2	28453.3	28289.2	21799.9	19869.8	22624.9	31810.2	28595.4	29727.1	20392.5	20996.3	21068.2	41726.4	38889	31582.3
LOC101203605	340.857	364.231	307.84	335.162	286.449	427.19	292.332	293.254	345.066	248.247	280.3	174.406	1051.2	869.635	907.357	1284.44	1019.88	1085.59	376.856	414.454	397.359	487.744	442.142	538.966	442.665	474.111	363.003	574.637	427.7	502.144	378.105	438.569	425.189	764.966	609.845	713.874
LOC101203606	5477.46	5670	5386.8	3095.73	2492.44	2785.65	5568.31	4850.52	6287.7	3556.41	4118.25	2353.78	13222.5	16134.4	19356.3	12634.9	16358.4	15789.1	20300.5	19217.4	17856.9	27667.6	25382.4	25610.9	15318.2	16323.8	15306.5	20303.6	23581.3	21561	19076.5	19620.3	20864	26734.3	24890.6	30346.5
LOC101203607	4637.2	4614.13	5002.6	2167.51	1124.94	3907.61	3294.1	9484.65	3661.45	1582.58	2138.4	1491.67	25170	23230.3	19347	81867.7	62620.2	65859.6	9323.13	9408.37	8861.71	11979.8	11597.9	11866.8	8382.85	8153.96	8179.54	10527.8	10431.1	9825.64	6838.45	6863.01	6848.62	9532.73	11533.4	10272.1
LOC101203608	0	0	0	0	0	0	3.73587	0	0	0	0	0	166.027	75.3618	41.0569	0	6.86212	8.53117	34.5541	25.731	51.5656	0	0	0	7.40862	9.31455	3.83117	0	1.77838	0	192.203	230.599	250.753	23.4718	13.9926	2.12147
LOC101203614	315.18	188.92	243.539	251.873	120.726	234.72	240.963	212.846	209.226	236.105	268.885	199.929	5385.31	7148.46	4245.28	1134.48	934.105	785.934	497.795	373.1	562.672	322.468	355.431	228.125	567.685	584.954	595.746	391.205	369.902	418.453	429.57	340.51	347.882	199.51	230.878	256.698
LOC101203615	3.20958	1.60102	3.21504	20.0696	19.7551	28.1664	1.86793	2.36495	14.0525	2.69834	39.3181	14.1794	0	0	0	53.8046	180.131	58.6518	0	0	0	2.69472	1.71706	8.70705	7.40862	0	7.66233	12.1708	3.55675	23.1485	12.6035	6.46538	5.9467	6.40139	4.66421	4.24293
LOC101203616	3269.27	2669.7	2820.39	2742.5	1714.31	3711.39	2641.26	2674.76	2916.67	1671.62	2478.31	1616.45	16129.3	15849.8	12427.9	26454.7	26015.1	25583.9	4991.99	5186.64	5421.98	8897.96	9154.48	8811.54	5074.9	4991.67	5169.2	8881.23	8479.3	8552.48	4298.85	4494.52	4450.12	9115.58	9651.42	8593
LOC101203617	0	0	0	0	0	0	0	0	0	0	0	0	206.387	159.648	238.13	10.303	12.0087	0	8.63853	1.83793	0	23.3542	8.58528	13.9313	1.85215	0	1.91558	6.95476	0.889188	5.34196	0	0	0	0	0	0
LOC101203618	1086.76	920.585	798.133	497.725	523.511	593.372	1285.14	705.939	1139.03	345.387	442.645	394.187	1735.48	1680.77	1823.95	1476.76	1537.11	1389.51	992.351	1081.62	714.336	759.911	667.935	824.558	873.291	856.939	761.444	1018.87	718.464	858.275	937.911	927.783	1147.71	827.913	923.513	930.263
LOC101203620	244.57	173.71	170.397	26.0904	7.68254	31.9219	238.161	113.518	293.54	37.7767	45.6597	5.67175	190.793	445.229	499.867	369.764	441.749	483.078	131.738	126.817	100.098	222.763	303.919	290.816	112.981	63.339	76.6233	186.04	124.486	242.169	137.588	142.238	99.1117	129.095	93.2842	156.989
LOC101203621	1774.9	1847.57	1688.7	685.375	516.926	804.619	1854.86	1828.11	1636.33	770.376	1112.32	707.551	7091.44	6429.55	6810.31	5063.36	4902.12	4550.31	5327.81	5620.4	6031.66	3848.96	3988.72	4024.4	5431.44	5234.78	5718.01	4588.4	4164.96	4072.35	4756.77	4253.15	4196.39	3230.57	3240.46	2663.5
LOC101203622	1072	832.529	724.187	172.598	130.603	537.039	962.919	856.113	731.509	219.915	273.958	126.196	993.407	935.081	908.383	1120.74	1090.22	1243.42	1389.72	1587.97	1519.67	1041.06	989.024	1072.71	1865.12	1798.64	1818.85	1160.58	993.223	1121.81	1484.06	1218.73	1440.09	851.385	916.517	787.064
LOC101203623	103.348	172.109	80.376	202.703	218.404	145.526	138.227	111.153	109.297	187.535	149.662	172.988	1999.66	1952.46	1790.08	603.299	490.641	464.949	288.311	351.964	256.312	165.276	133.072	133.218	262.08	262.67	304.578	145.181	176.059	165.601	395.96	269.391	400.411	153.633	163.247	189.871
LOC101203625	59.6981	33.6214	19.2902	39.1356	19.7551	67.5993	51.3682	79.2259	43.7188	86.3469	88.7828	51.0457	332.97	346.069	275.081	307.946	295.929	279.396	165.212	217.795	213.846	221.865	115.043	159.339	197.254	183.497	148.458	137.357	113.816	197.652	94.5263	60.3436	126.863	142.964	134.096	97.5875
LOC101203626	1057.23	1008.64	1069.8	861.987	1094.21	723.876	1140.37	918.784	1079.7	999.735	829.485	962.779	5547.67	4606.98	6253.99	3930.03	3549.43	3671.6	2644.47	2734.84	2452.4	3283.96	3169.69	2981.29	2066.08	2117.2	2066.91	2366.36	2664.01	2489.35	2850.49	3013.95	3047.69	3597.58	3187.99	3736.96
LOC101203627	893.546	1278.41	1609.13	1454.04	1759.3	1489.06	1086.2	2424.08	938.392	1965.74	1584.14	2048.92	2675.69	2797.31	2545.53	6569.89	6675.98	6917.71	4278.23	4331.09	4634.84	3765.42	3763.79	4081.87	4134.01	3814.31	4279.41	3962.48	3586.1	3643.22	4937.42	4832.88	4686	4459.63	4673.54	4250.36
LOC101203628	115.545	72.8463	61.0857	81.2817	86.703	134.26	128.887	33.1094	139.744	70.1568	88.7828	56.7175	35.7737	23.7984	97.5101	75.5554	94.3541	78.9133	41.033	52.3811	12.1331	31.4384	34.3411	47.8888	41.6735	33.5324	30.6493	3.47738	32.0108	23.1485	31.5088	15.0859	15.8579	46.9435	78.1255	55.1581
LOC101203629	300.416	274.575	243.539	185.643	228.281	182.143	272.718	277.882	260.751	461.416	202.932	168.735	409.104	576.121	446.493	530.033	455.473	525.733	212.724	169.09	221.429	268.574	260.993	271.66	306.532	287.82	312.24	270.366	360.121	262.646	178.55	188.574	190.295	124.827	138.76	172.9
LOC101203630	3.85149	3.20204	1.60752	8.02782	0	0	24.2831	2.36495	14.0525	0	2.53665	11.3435	1072.29	1269.25	1739.78	752.12	527.525	443.621	535.589	486.133	473.191	328.756	310.787	377.886	607.507	409.84	472.191	378.165	362.789	412.221	445.324	479.516	422.216	437.428	328.827	372.317
LOC101203631	473.733	493.113	466.984	850.949	1070.07	616.844	525.823	649.18	486.371	539.668	640.504	562.921	1160.35	1424.93	1441.1	3307.27	3292.1	3256.77	2102.4	2152.22	1947.36	3579.48	3372.3	3495.88	2067.93	2370.55	2199.09	3180.07	3444.72	3344.96	1935.69	1904.06	1681.93	2026.04	2075.57	2237.09
LOC101203632	2091.36	1887.6	2620.26	1644.7	1641.87	1614.87	2835.52	2469.01	2764.43	1830.82	1951.95	2088.62	5776.99	7024.51	6270.41	10456.4	10210.8	10481.6	3018.09	2962.75	2576.77	3226.48	3149.94	2871.59	2290.19	2415.26	2141.62	2388.96	2829.4	2772.48	2753.87	3047.35	3106.16	2537.08	2493.02	3268.12
LOC101203633	874.931	796.506	884.136	1572.45	2115.99	1334.15	868.589	1107.98	875.937	1444.96	1363.45	1728.47	4290.09	3863.28	3533.97	3912.85	3957.73	3601.22	1425.36	1484.13	1345.26	1553.06	1515.3	1399.22	1669.72	1338.5	1189.58	1460.5	1312.44	1282.96	1412.64	1809.23	1638.32	2032.44	1833.03	1822.34
LOC101203634	381.298	441.881	403.487	1000.47	1020.68	952.023	462.313	412.684	439.53	742.043	654.456	530.309	1073.21	1161.17	1016.16	2793.26	2589.59	2862.21	656.528	723.226	591.488	793.146	918.625	948.198	608.433	701.386	561.266	889.34	754.032	747.874	669.036	711.192	514.39	958.074	1080.93	1090.43
LOC101203635	638.706	656.417	673.551	315.092	376.445	416.862	695.805	793.442	644.852	244.2	431.231	440.978	2260.16	1951.47	2289.95	2123.57	2026.9	1797.94	1081.98	1001.67	1132.93	1176.69	1134.12	935.137	1099.25	996.657	1147.43	1227.52	1079.47	936.623	1301.31	1102.35	1116.99	1347.49	1262.83	1278.18
LOC101203636	841.551	260.165	347.224	183.636	104.263	112.665	835.9	318.086	736.193	125.473	157.272	119.107	3.66909	23.7984	12.3171	10.303	27.4485	85.3117	0	14.7035	28.8161	32.3366	32.6241	12.1899	11.1129	4.65728	7.66233	24.3417	29.3432	32.0518	12.6035	2.15513	9.91117	36.2745	27.9853	31.822
LOC101203637	136.086	121.677	82.7872	31.1078	2.19501	28.1664	99.0004	70.9486	105.393	5.39668	35.5131	2.83587	501.749	609.835	647.672	345.723	267.622	247.404	93.944	148.873	145.597	106.891	55.8043	77.4928	324.127	400.526	329.48	112.146	181.394	153.136	39.9111	75.4295	19.8223	27.7393	41.9779	66.8262
LOC101203638	568.737	725.261	622.914	1219.23	1304.94	1143.55	593.069	1207.31	631.58	1794.4	1346.96	1592.34	910.853	889.467	960.731	848.281	848.329	831.789	1574.37	1451.97	1487.82	943.152	902.313	881.154	1319.66	1275.16	1440.52	840.657	930.98	740.752	2121.59	2350.17	2317.23	1220.53	1224.35	1182.72
LOC101203639	175.243	193.723	299.802	297.029	294.132	231.903	152.237	270.787	178.779	222.613	342.448	285.005	483.403	456.137	445.467	734.948	623.595	743.278	436.246	311.529	383.709	269.472	215.491	283.85	377.839	386.554	290.211	193.864	189.397	176.285	331.892	340.51	375.633	173.904	153.919	198.357
LOC101203640	2.56766	6.40407	8.0376	140.487	388.517	90.1324	5.6038	18.9196	6.24554	164.599	125.564	367.246	7.33819	0	0	476.228	1098.8	295.392	0	3.67586	0	185.037	81.5602	107.097	0	0	0	223.422	195.621	198.543	0	2.15513	0	254.989	146.923	245.029
LOC101203641	200.278	120.076	132.62	8.02782	20.8526	26.2886	121.416	61.4888	163.945	10.7934	17.7566	19.8511	8.25546	5.94961	61.5853	51.5151	24.8752	25.5935	2.15963	9.18966	31.8494	8.9824	6.86822	6.96564	3.70431	5.58873	7.66233	26.0804	16.8946	17.8065	27.3076	28.0167	21.8046	19.2042	5.83026	25.4576
LOC101203642	675.937	792.504	786.881	1129.92	1236.89	1032.77	748.107	735.501	725.263	1183.22	1024.81	1430.7	2604.14	2610.89	2400.8	2493.33	2692.52	2925.13	1139.21	1102.76	1008.56	847.04	944.381	993.475	958.49	936.113	918.522	1204.91	1044.8	1047.91	931.609	910.542	1093.2	1183.19	1170.72	928.142
LOC101203643	507.755	474.702	739.459	493.711	566.313	585.86	693.937	744.96	571.467	905.293	1279.74	2392.06	541.191	961.854	644.593	840.268	1000.15	829.656	2229.82	1949.13	2085.38	1588.09	1419.15	1374.84	2355.94	2173.09	2428	1766.51	1773.93	1907.97	1254.05	1321.09	1291.43	1160.78	1169.55	1063.92
LOC101203644	0	0	0	0	0	0	0	0	0	0	0	0	3322.36	2446.28	5220.38	2368.55	2005.45	2100.8	1321.7	1340.77	1446.87	1196.46	1101.49	1099.7	1389.12	1243.49	1288.23	744.16	694.456	987.372	6089.59	5645.36	5921.93	6082.38	4979.04	4497.51
LOC101203645	400.555	321.805	325.523	1181.09	1228.11	902.263	341.832	310.991	277.146	854.024	731.824	911.734	97.231	183.446	206.311	91.5823	174.126	179.155	371.457	430.076	289.678	388.938	390.63	408.361	378.766	462.002	476.98	325.135	347.673	375.718	547.202	357.751	408.34	374.481	419.779	300.188
LOC101203646	2481	2427.94	1821.32	153.532	111.946	279.786	2834.59	1462.72	2459.96	102.537	261.275	121.943	6043.92	5932.76	7895.24	4613.46	4774.32	4259.19	3147.66	3191.57	2790.61	4457.96	4728.77	4649.57	2570.79	2636.02	2419.38	4276.31	4247.65	4473.89	1725.63	1985.95	1849.42	3854.7	3912.11	3637.26
LOC101203647	85.3747	54.4346	90.8248	24.0835	39.5102	31.9219	68.1796	42.5692	71.043	67.4585	31.7081	53.8816	93.5619	109.076	114.959	174.006	120.945	73.5814	34.5541	18.3793	21.2329	62.8768	23.1803	43.5353	19.4476	64.2704	7.66233	15.6482	44.4594	10.6839	22.0561	19.3962	39.6447	8.53518	15.1587	55.1581
LOC101203648	978.279	1086.29	1113.21	2634.13	2362.93	2068.35	907.815	1180.11	1018.8	2324.62	2156.15	2182.21	3639.74	3416.07	3309.18	4226.52	4547.87	4418.08	1796.81	2222.98	2305.29	1968.04	2095.67	1912.07	2580.98	2179.61	2223.03	2659.33	2222.97	2602.42	1913.63	2037.67	1934.66	2740.86	2665.6	2054.64
LOC101203649	9823.23	13591	19282.2	1651.72	1740.65	6076.42	15791.5	34537.8	14509.2	8055.89	11635.6	17729.9	1231.9	1124.48	1153.7	1594.68	2305.67	1854.46	31446.4	31404.7	32392.3	16551.9	16651.2	15800.7	31506.1	30656.1	30249.9	16235	16962.2	16792.4	31638	31207.3	30328.2	13620	14480	15618.2
LOC101203650	7.70298	6.40407	3.21504	0	0	1.87776	2.8019	9.45981	20.298	0	5.0733	2.83587	0	0	0	0	0	0	0	0	0	0	0	0	0	0	0	0	0	0	0	0	0	0	2.3321	0
LOC101203651	18.6155	33.6214	31.3466	16.0556	13.1701	5.63327	22.4152	23.6495	7.80692	70.1568	27.9032	41.1202	44.9464	57.5129	93.4044	53.8046	10.2932	12.7968	74.5073	33.0828	12.1331	14.3718	10.3023	26.1212	14.8172	3.72582	19.1558	12.1708	33.7892	21.3678	2.10058	12.9308	1.98223	23.4718	4.66421	8.48587
LOC101203652	513.532	363.431	375.356	406.408	161.333	443.151	539.833	376.028	521.502	308.96	294.251	150.301	25.6837	2.97481	24.6341	177.441	241.032	254.869	4.31926	20.2173	9.09982	36.8278	54.0873	47.0181	3.70431	9.31455	11.4935	64.3316	36.4567	30.2711	23.1064	15.0859	13.8756	102.422	116.605	120.924
LOC101203653	360.756	370.636	338.383	126.438	148.163	133.321	318.483	254.233	345.066	148.409	285.373	100.674	2411.51	2431.41	2895.54	1868.28	2737.98	2240.5	538.828	756.309	825.05	899.138	1056.85	819.334	514.899	557.942	609.155	965.843	847.397	923.269	890.648	899.766	941.561	1437.11	1191.71	1186.96
LOC101203654	73.1783	70.4448	115.741	1606.57	1347.74	921.04	60.7078	73.3136	112.42	635.459	622.748	843.673	3738.81	3117.6	3397.46	3145.85	3371.01	3745.18	1789.26	1781.88	1571.24	1453.35	1183.05	1439.28	1779.92	1837.76	1636.87	1252.73	1011.9	1298.99	3924.94	4040.87	4064.57	2436.79	2138.54	2736.69
LOC101203655	2089.43	2157.37	2649.19	585.028	380.835	826.214	1957.59	4955.76	2237.46	451.972	566.941	287.841	8188.5	7531.22	7635.55	9881.73	8256.84	8328.56	6009.18	5928.25	6324.38	4553.18	4252.29	4317.83	7108.57	6977.53	6784.99	3799.04	4239.65	3903.19	6811.15	6517.11	6573.09	4466.03	4162.81	4201.57
LOC101203656	336.364	304.994	321.504	905.137	1122.75	586.799	354.907	235.313	402.057	959.26	815.533	867.778	1603.39	1402.13	1760.31	1562.62	1541.4	1543.08	506.434	577.111	596.038	539.842	501.38	561.605	586.207	561.668	530.616	494.658	579.751	601.861	573.46	632.53	523.31	546.252	406.952	480.512
LOC101203657	219.535	186.519	99.6662	60.2087	52.6803	138.954	161.576	101.693	134.279	83.6485	82.4411	42.5381	892.507	799.231	706.178	575.824	534.387	582.252	45.3523	69.8414	56.1156	111.382	106.457	100.131	48.156	57.7502	68.0032	78.2411	32.9	129.097	68.269	87.2827	99.1117	60.8132	90.9521	93.3446
LOC101203658	9670.45	8735.15	9285.83	23291.7	31263.6	16199.4	9263.08	8316.36	9358.16	17554	16662	24961.4	24663.7	27235.3	26113.2	18511.1	21341.2	20643.3	12149	11820.7	12471.3	10113.3	11178	11462.8	13756.9	13342.2	14351.5	14745.8	13744.2	14196.3	12260.1	12283.2	11936	14605.8	14532.5	13506.3
LOC101203659	896.756	1276.81	1546.43	489.697	449.978	393.39	1172.13	1910.88	1100.78	303.563	456.597	439.561	1971.22	2071.46	2531.16	2528.82	2213.03	2195.71	3573.11	3583.97	3585.33	2100.08	2227.02	2121.04	4665.58	4325.68	4416.38	2465.46	2030.91	2532.98	5782.91	5674.45	5559.18	2480.54	2225.99	1802.19
LOC101203660	1936.02	1243.19	1064.18	9029.29	12398.5	6862.27	2221.91	1505.29	2067.27	13254.2	8217.48	14014.9	1936.36	2576.18	2957.12	4374.2	5315.57	4622.83	998.83	904.263	1066.2	1230.59	1196.79	1066.61	1274.28	1249.08	1189.58	1217.08	1223.52	1343.5	774.065	834.035	916.784	1018.89	1185.88	1020.43
LOC101203661	43.6502	28.8183	43.403	4.01391	0	5.63327	41.0945	11.8248	3.12277	13.4917	7.60995	2.83587	376.082	251.867	264.817	80.1345	48.0348	29.8591	21.5963	22.0552	51.5656	12.5754	1.71706	1.74141	77.7905	33.5324	71.8344	3.47738	1.77838	12.4646	58.8164	38.7923	29.7335	4.26759	13.9926	10.6073
LOC101203663	4612.16	6496.93	6522.51	5908.48	7320.37	11075	8118.97	15732.9	8015.37	11341.1	7447.6	8146.05	532.019	1584.58	985.365	11912.6	12511.4	12903.4	8159.09	9041.71	8423.4	4792.11	4843.82	4723.58	10094.2	9929.31	10256	5400.37	5008.8	5248.47	10497.7	11008.4	10399.8	6483.54	6215.06	4870.89
LOC101203665	793.407	1384.08	1135.71	418.45	528.998	953.901	750.909	2005.48	613.624	466.813	597.381	710.387	1805.19	1415.02	1245.05	3607.2	2659.07	2520.96	1854.04	1807.61	1877.6	1993.19	2129.15	2149.77	2104.97	1977.48	2126.3	2545.44	1983.78	2037.96	1418.94	1628.2	1479.74	2429.33	2516.34	1931.6
LOC101203666	1795.44	1573.8	1863.11	1226.25	1201.77	1334.15	2128.51	1739.42	1674.58	1354.57	1293.69	1246.37	4928.51	5393.32	4922.72	3728.55	5999.2	4628.16	3797.71	3690.57	4248.1	1892.59	2230.46	2370.06	5098.98	4938.58	4851.21	4042.46	3612.77	3888.06	5518.24	5389.98	4684.02	3617.85	3228.8	3033.7
LOC101203667	175.885	248.158	454.928	600.08	433.515	362.407	140.095	522.655	289.637	899.896	1198.57	1138.6	347.647	597.936	289.451	1424.11	1123.67	1036.54	881.13	817.88	909.982	912.611	1047.4	1123.21	864.03	702.317	820.827	1103.2	892.745	900.12	1143.77	914.852	1070.41	2111.39	1981.12	1579.43
LOC101203669	465.389	483.507	380.178	389.349	309.497	431.884	483.795	477.721	501.985	774.423	646.846	602.623	1611.65	1708.53	1315.87	1266.13	1281.5	1370.32	413.57	442.023	564.189	567.687	508.249	545.061	535.273	601.72	501.883	453.798	516.618	560.015	483.134	481.671	509.434	438.495	464.089	586.586
LOC101203670	3432.96	2063.71	2379.13	2063.15	1505.78	2100.27	3564.95	1701.58	3603.68	1528.61	2031.86	1375.4	3334.29	4947.1	2854.48	5103.42	5256.38	5493.01	3894.9	3844.04	4349.71	1351.85	1317.84	1517.64	4659.09	4777.43	4505.45	1438.77	1872.63	1622.17	2309.59	2335.08	2156.67	788.438	996.975	981.179
LOC101203671	262.543	208.132	498.331	287.998	377.542	226.27	226.02	235.313	271.681	292.77	237.177	672.102	191.71	227.077	197.073	326.262	288.209	332.716	238.639	363.911	342.76	462.593	438.708	814.109	328.757	366.993	370.665	405.115	380.573	368.595	389.658	489.214	465.825	650.808	808.074	460.358
LOC101203672	8.98681	16.0102	38.5805	21.073	13.1701	29.1052	6.53777	92.2332	21.8594	72.8552	92.5877	95.0018	63.2919	42.6389	90.3251	19.4612	39.4572	42.6559	124.179	25.731	65.2154	69.1644	54.0873	81.8463	117.612	70.7906	96.7369	41.7286	69.3567	58.7615	92.4257	122.842	85.2361	77.8835	57.1366	72.1299
LOC101203673	47.5017	104.066	51.4406	68.2365	55.9728	46.944	52.3021	73.3136	42.9381	78.2518	40.5864	60.9713	2591.3	1976.26	2345.37	836.833	637.319	615.311	691.082	758.147	646.087	324.264	269.578	288.203	660.293	519.752	614.902	224.291	246.305	234.156	780.367	715.503	920.748	594.262	535.218	433.84
LOC101203676	803.036	841.335	759.553	1186.11	1291.77	770.82	1038.57	1158.83	1028.95	864.818	776.215	873.449	1663.02	1833.47	1870.14	1733.2	1933.4	1748.89	1507.42	1380.29	1269.42	1350.95	1470.66	1385.29	1566.92	1418.61	1591.85	1500.49	1565.86	1557.18	1404.24	1296.31	1284.49	1168.25	1113.58	1153.02
LOC101203677	88.5843	74.4473	69.1233	43.1495	30.7302	23.472	52.3021	15.3722	108.516	40.4751	19.0249	22.687	86.2237	82.303	85.193	45.7912	48.0348	50.1206	23.756	27.569	54.5989	46.7085	30.0485	30.4747	27.7823	34.4639	40.2272	19.1256	36.4567	39.1744	18.9053	32.3269	54.5115	17.0704	36.1476	65.7655
LOC101203679	299.133	287.383	289.353	388.346	260.109	279.786	400.672	242.408	331.014	323.801	386.839	395.604	104.569	64.4541	87.2458	503.703	343.106	328.45	53.9908	53.3	51.5656	189.529	177.715	149.761	16.6694	32.6009	51.7207	192.995	163.611	136.22	112.381	137.928	166.508	411.823	472.251	396.714
LOC101203681	1419.27	1901.21	1863.11	2035.05	2384.88	1506.9	1688.61	3229.34	1324.83	1801.14	1643.75	2421.84	4637.74	4692.26	3946.59	4289.49	4166.16	4347.7	5202.55	5573.53	5338.56	2709.09	2937.88	2593.83	5700.93	5810.42	5625.11	2950.56	3040.14	2846.37	5431.06	4726.2	4784.12	3335.12	3022.41	2785.49
LOC101203685	119.396	147.294	132.62	165.574	166.821	109.849	84.057	131.255	146.77	124.124	120.491	153.137	1037.44	925.165	899.145	609.022	656.19	471.347	393.053	393.317	415.558	171.564	141.657	233.349	451.926	470.385	436.753	201.688	173.392	222.582	664.835	648.694	677.924	298.731	316	316.099
LOC101203687	4541.55	3924.09	6551.44	3505.15	5669.72	3517.98	4416.73	4619.94	3990.12	4626.3	4515.24	9195.32	17244.7	13573	17795.1	6431.37	7151.18	6692.7	27342	27203.2	27305.5	13769.1	12537.1	12790.7	24509.6	25396.1	25151.6	12391.6	12626.5	12083.5	37917.7	37030.5	37139.1	17064	16288.6	16982.3
LOC101203690	4431.14	9646.93	11463.2	1011.51	1247.86	2379.12	3592.04	12295.4	2926.03	1385.6	2005.22	2331.09	18486.7	15433.3	17610.3	6774.8	6180.19	5882.24	13163	13441.7	14406.5	6932.61	7021.04	6974.35	14478.3	14368.6	14746.2	9626.26	7265.56	8441.19	15641	14347.8	15525.9	10690.3	9005.42	7221.47
LOC101203691	20.5413	21.6137	18.4865	23.08	9.87756	11.2665	15.8774	13.0072	42.9381	14.8409	7.60995	14.1794	8.25546	0.991602	23.6077	0	6.00435	0	0	2.7569	3.03327	6.28768	1.71706	0	12.9651	3.72582	0	6.95476	4.44594	19.5872	4.20117	15.0859	1.98223	4.26759	11.6605	13.7895
LOC101203692	76.3879	99.2631	90.8248	112.39	152.553	146.465	41.0945	85.1383	85.0955	232.057	177.566	199.929	338.474	423.414	308.953	739.527	697.362	717.685	309.907	259.148	259.345	319.773	314.221	296.91	243.558	239.384	284.464	305.14	304.102	365.034	178.55	231.676	213.09	285.929	256.532	216.39
LOC101203694	684.924	547.548	537.715	541.878	363.275	551.122	624.824	501.37	567.563	470.86	421.084	319.036	2646.33	2176.57	2247.86	1838.52	1622.89	1676.38	680.284	651.547	717.369	769.791	813.885	857.645	577.872	611.035	535.405	964.104	766.48	758.558	472.632	409.474	495.559	722.29	746.274	840.101
LOC101203695	939.122	638.005	602.016	804.789	721.062	894.752	844.306	389.035	717.456	774.423	939.829	864.942	11254	10233.3	11465.1	6666.05	5007.63	5131.5	2400.43	2258.82	2109.64	2431.53	2499.18	2027	2023.48	2297.9	2165.57	2624.55	2525.3	2677.21	1340.17	1442.86	1347.92	1478.72	1525.2	1621.86
LOC101203696	862.734	831.729	961.296	1738.02	1917.34	1180.17	921.825	975.543	853.297	1666.22	1204.91	1510.1	7143.73	6930.31	6430.53	6897.29	5961.46	6225.62	2515.97	2494.99	2064.14	3095.33	3040.05	2841.11	2330.94	2687.25	2529.53	2263.78	2568.87	2563.25	3067.9	2990.24	2796.93	2502.94	2561.82	3177.96
LOC101203697	471.808	416.265	473.414	1752.07	2716.33	1337.9	353.973	379.575	503.547	2126.29	1795.95	3588.8	8542.57	7233.74	8910.37	3181.34	3248.35	3848.62	944.839	776.526	953.965	1464.13	1386.52	1322.6	1017.76	1252.81	1141.69	1586.56	1480.5	1522.46	1546.03	1306.01	1245.83	2399.45	2273.8	2166.02
LOC101203698	768.373	569.962	1916.16	17385.3	16435.2	7351.42	584.663	996.828	1249.11	6512.44	6798.22	5463.31	141.26	4187.54	171.412	59479.3	65450	85094.2	125.259	124.979	131.947	3181.56	3121.61	3037.89	165.768	190.017	137.922	1989.93	2146.5	2288.14	120.784	76.5071	59.467	2080.45	3167	3098.4
LOC101203699	195.142	216.938	297.391	5362.59	5576.43	2982.82	208.275	256.597	216.252	5657.07	4337.67	5012.41	884.252	3069.01	852.956	22286.6	22858.6	24799	470.8	472.349	539.923	2707.29	2999.7	2772.33	774.201	696.729	641.72	3054.88	2447.05	2752.89	540.901	353.441	464.834	5772.98	4930.07	3998.97
LOC101203700	672.727	825.325	783.666	233.81	211.819	270.397	675.258	891.588	676.08	122.774	286.641	218.362	2710.54	3000.59	3339.98	2247.2	2479.8	2303.42	1394.04	1518.13	1446.87	1354.55	1269.76	1111.89	1398.38	1549.01	1520.97	1218.82	1335.56	1250.02	1317.07	1173.47	1229.98	943.138	968.99	979.057
LOC101203701	432.651	443.482	410.721	1810.27	1559.56	1285.33	381.992	321.634	320.865	1212.9	1132.61	1566.82	915.439	1070.93	1166.01	2344.51	2640.2	2367.4	1617.56	1977.61	1836.65	2596.81	2555.84	2560.74	2151.28	2167.5	2072.66	1900.39	2052.25	2334.44	6057.04	5396.44	5349.06	4131.03	4198.95	4560.09
LOC101203702	82.8071	43.2275	57.8707	68.2365	102.068	132.382	57.9059	42.5692	56.2098	83.6485	130.637	90.748	402.683	382.758	330.508	396.094	296.786	384.969	174.93	147.035	238.112	200.307	211.198	228.995	166.694	176.045	164.74	228.638	136.935	235.937	188.002	177.798	193.268	218.714	258.864	159.11
LOC101203703	31.4538	23.2148	17.6827	0	2.19501	9.38879	22.4152	0	34.3505	2.69834	0	4.25381	400.849	359.952	292.53	96.1614	92.6386	38.3903	38.8734	22.0552	30.3327	30.5401	27.4729	19.1555	20.3737	29.8066	37.3539	34.7738	60.4648	53.4196	124.985	116.377	115.961	75.7497	108.443	93.3446
LOC101203704	50.0694	53.6341	110.115	16.0556	2.19501	31.9219	80.3211	111.153	31.2277	17.5392	40.5864	26.9408	0	0	0	9.15823	17.1553	34.1247	0	0	0	10.7789	3.43411	2.61212	0	3.72582	1.91558	5.21607	5.33513	1.78065	4.20117	0	7.92894	4.26759	16.3247	4.24293
LOC101203705	2075.95	2062.91	1955.55	345.196	276.572	983.006	2127.58	2111.9	2024.34	350.784	429.962	208.437	5973.29	5837.56	5192.67	4671.84	4198.76	4847.84	4118.42	4311.79	4995.8	3487.86	3987.86	4141.07	4551.67	4160.81	4805.24	5038.73	4582.88	5264.5	3540.54	3518.25	3609.65	6172	6007.5	4113.52
LOC101203706	3870.11	3928.1	4347.54	3894.5	3180.57	5396.68	4195.38	4145.76	4132.2	3573.95	5092.33	4317.62	9556.16	10833.3	9807.46	17022.9	16448.5	16448.1	6177.63	6188.32	6350.16	8750.65	9257.51	9043.14	5546.28	5543.09	5939.26	9761.01	9006.59	8784.85	4478.45	5135.67	5217.24	11523.6	11240.7	9246.41
LOC101203707	3769.97	4717.4	5684.19	7685.64	8729.57	5303.73	4126.26	7105.5	4041.64	8408.03	7253.55	8387.1	10700.9	11492.7	13139.2	15559.8	15665.4	15396.6	9992.62	10250.1	9416.8	9968.66	9617.23	9087.55	12998.4	13533.1	13266.4	9648	9479.64	10119.5	12404	12131.2	12109.5	9363.1	8762.88	10033.5
LOC101203708	5.13532	5.60356	3.21504	25.0869	21.9501	18.7776	13.0755	8.27734	17.9559	22.9359	34.2448	55.2996	28.4355	30.7397	23.6077	14.8821	44.6037	19.1951	19.4367	0.918966	6.06655	14.3718	6.86822	20.8969	1.85215	5.58873	3.83117	18.2563	1.77838	7.12261	4.20117	10.7756	0	12.8028	8.16237	10.6073
LOC101203709	15.406	30.4193	18.4865	78.2713	75.7279	61.966	20.5473	26.0145	29.6663	190.233	117.954	218.362	26.6009	7.93282	23.6077	26.3299	31.7373	47.9878	111.221	68.0035	148.63	283.844	222.359	187.202	135.207	201.194	206.883	212.12	224.965	230.595	321.389	246.762	203.179	116.292	207.557	162.292
LOC101203710	5542.94	4265.91	4331.46	4922.06	2733.89	3107.69	7138.31	5270.3	9369.09	3563.16	3671.8	2481.39	8215.1	9174.3	9360.97	5808.61	5814.78	6849.46	4236.12	4197.84	3994.82	3260.61	2670.88	2526.79	4925.8	4774.64	4842.59	3342.63	3945.33	3475.83	3639.26	3971.9	4335.15	2610.7	2508.18	2508.63
LOC101203711	288.22	211.334	213.8	30.1043	18.6576	33.7996	412.813	228.218	405.96	21.5867	10.1466	8.50762	358.654	486.877	307.926	238.114	385.136	425.492	316.386	337.261	348.826	221.865	291.041	225.513	285.232	326.941	254.772	260.804	262.311	262.646	171.198	209.047	200.206	59.7463	123.602	53.0367
LOC101203712	688.133	826.926	1089.9	4371.15	4782.93	4881.23	1010.55	1234.51	1123.42	6741.8	8236.5	12497.7	92.6446	108.085	376.697	826.53	1171.71	1948.31	1478.27	1423.48	1334.64	910.815	994.175	1063.13	1612.3	1612.35	1495.11	1549.17	1419.14	1214.41	1207.84	1031.23	1161.59	723.357	815.071	937.688
LOC101203713	297.849	274.575	250.773	575.996	666.186	446.906	317.549	315.721	327.11	674.585	525.087	667.848	1485.98	1231.57	1466.76	1311.92	1676.07	1277.54	488.077	526.568	423.142	535.351	614.706	532.872	436.182	463.865	505.714	471.185	505.059	499.473	531.448	588.35	518.354	415.023	453.594	571.735
LOC101203714	11170	5987.01	10501.9	1528.3	1165.55	2995.96	8892.29	5604.94	7807.7	755.535	1379.94	815.314	8955.34	20368.5	11998.9	52401.1	40462.5	46339.2	8241.16	8671.36	8752.51	36991.3	39203	41418.6	7379.91	7243	7111.6	43464.7	40330.9	38460.3	8297.31	8389.91	8696.06	46792	45066.8	41262.5
LOC101203716	571.947	561.157	482.256	677.347	620.091	641.254	622.022	517.925	636.264	763.63	631.626	571.429	1791.44	2005.02	1932.75	2159.05	1990.01	2526.29	824.98	857.395	869.033	1000.64	921.201	831.523	823.283	920.278	866.801	918.898	1025.23	1095.99	666.936	678.865	832.539	979.412	1051.78	864.498
LOC101203717	15.406	4.80305	33.7579	22.0765	21.9501	33.7996	11.2076	4.72991	1.56138	12.1425	62.1479	17.0152	25.6837	3316.91	47.2154	7300.26	28870.6	10926.3	49.6715	20.2173	27.2995	4863.97	4718.47	4530.28	27.7823	85.6939	19.1558	4885.72	4906.54	5522.7	591.315	511.843	453.932	14116.1	13570.5	11746.6
LOC101203718	229.164	181.715	200.136	113.393	116.336	96.7045	311.945	118.248	258.409	116.029	133.174	107.763	515.508	643.55	632.276	610.167	476.059	453.218	224.602	301.421	157.73	194.02	188.018	206.357	251.893	275.711	238.49	141.703	213.405	225.253	185.902	216.59	191.286	145.098	148.089	178.203
LOC101203720	252.915	248.158	370.533	299.036	379.737	280.725	273.652	637.355	343.505	365.625	306.935	294.931	1725.39	1549.87	2202.7	2175.08	2372.58	3162.93	845.496	748.957	894.816	370.075	370.026	388.334	812.17	790.806	841.899	418.155	391.243	430.918	1421.05	1294.15	1551.1	475.836	466.421	459.298
LOC101203721	647.693	875.757	718.561	702.434	763.864	543.611	766.786	800.537	818.946	640.856	692.505	676.356	1663.02	2786.4	2432.62	1602.69	2960.15	2160.52	545.307	566.083	621.821	606.312	591.526	588.597	744.566	988.274	800.714	752.853	815.386	825.333	305.635	258.615	328.06	71.4822	128.266	119.863
LOC101203722	670.801	498.717	504.761	232.807	282.059	326.73	566.918	370.115	683.886	238.803	176.297	182.914	2192.28	1959.41	1947.12	1846.53	1607.45	1576.13	854.135	751.714	1000.98	873.987	818.177	754.901	597.32	610.103	595.746	732.858	748.697	730.958	677.438	709.037	633.324	575.058	708.96	577.039
LOC101203723	195.142	122.478	202.547	82.2852	79.0205	87.3157	123.284	62.6713	109.297	138.964	168.687	96.4197	2197.79	2836.97	1485.23	1102.42	1820.18	2083.74	693.242	668.088	808.367	521.877	499.663	345.67	2714.33	2612.73	2289.12	711.125	716.686	722.945	412.765	405.164	363.74	165.369	121.269	109.256
LOC101203724	812.665	571.563	581.922	1283.45	1726.38	936.062	797.607	611.341	755.71	1297.9	988.025	1388.16	5582.53	5673.95	6065.13	4335.28	6394.63	5420.49	2320.53	2119.14	1998.93	2243.8	2219.29	2351.77	2573.57	2581.99	2562.09	2513.28	2673.79	2534.76	2032.32	1786.6	1657.15	1804.12	1990.45	2027.06
LOC101203725	1247.88	1049.47	986.213	849.946	912.028	789.597	1186.14	1145.82	1185.87	717.758	781.288	609.713	8769.14	7511.39	8668.13	5873.86	5782.19	5271.2	4474.76	4245.62	4076.72	3790.57	3596.37	3456.7	4106.23	4195.28	3900.13	2825.37	3455.39	3091.21	4682.2	4309.18	4510.58	2744.06	2792.7	3694.54
LOC101203726	80.2394	78.4499	62.6932	5200.02	3782.01	5268.05	80.3211	209.298	79.6306	2054.79	4700.41	2574.97	1510.75	1604.41	1393.88	97662.2	103808	100639	244.038	252.716	295.744	12640.9	12813.5	13737.1	390.805	358.61	494.22	19726.3	15694.2	17884	317.188	246.762	261.655	28003.9	22176	17216.8
LOC101203727	7.70298	32.0204	10.4489	0	2.19501	0	3.73587	4.72991	14.0525	0	0	2.83587	0	0	0	0	0	0	0	0	0	0	0	0	0	0	0	3.47738	3.55675	1.78065	0	0	0	2.1338	0	2.12147
LOC101203728	1.28383	3.20204	0	1.00348	0	0	5.6038	0	4.68415	5.39668	7.60995	0	11.0073	5.94961	12.3171	4.57912	0	0	12.9578	9.18966	3.03327	1.79648	5.15117	0	0	3.72582	1.91558	0	1.77838	1.78065	0	4.31026	0	0	0	0
LOC101203729	697.12	584.371	529.678	1479.13	2302.57	1335.09	642.569	490.728	651.097	2057.48	1320.33	2051.76	2132.66	2523.63	2459.31	1950.7	2059.49	2026.15	945.919	945.616	934.248	972.793	835.348	1151.07	932.56	1115.88	901.282	857.175	930.091	979.359	807.675	850.198	778.027	796.973	906.023	859.194
LOC101203730	347.276	311.398	420.366	534.854	951.538	402.779	361.445	365.385	344.285	961.958	691.237	1066.29	826.464	822.038	1050.03	856.295	1192.29	948.026	333.663	297.745	304.844	371.871	301.343	383.11	338.018	354.885	292.126	281.668	329	308.943	640.678	546.325	462.852	373.414	387.129	554.764
LOC101203731	512.89	600.382	644.615	473.642	366.567	473.195	447.37	633.808	452.021	345.387	352.594	314.782	3223.3	3028.35	2757.99	4465.78	4686.82	3797.44	1562.49	1623.81	1603.09	2133.32	2231.31	1951.25	1320.59	1213.69	1222.14	2040.35	1757.04	2050.42	1504.02	1422.38	1484.69	2387.72	2362.42	1925.23
LOC101203732	1553.43	1468.93	1775.5	2815.76	2189.53	1872.12	1289.81	1439.07	1304.54	1198.06	1593.02	1548.39	3880.07	4442.38	3554.5	17722.3	15978.4	16715.8	2051.65	1928.91	1930.68	4925.05	4755.39	4824.58	1904.94	1878.75	1797.77	3886.84	3896.42	3950.38	2557.46	2504.26	2476.8	6266.96	6240.71	6735.66
LOC101203733	9302.64	10008.8	9089.72	8714.2	7881.19	11391.4	9913.12	10291.1	10380.1	8305.49	7849.66	6370.79	34576.6	40089.5	38115.1	48827.1	46391.3	49392.3	21779.9	22289.5	23335	25528.9	24467.2	24149.9	23044.5	23441.9	23409.4	28055.5	24624.3	24839.2	21124.5	21517.9	22399.3	31801	29569.9	27226.9
LOC101203734	357.547	278.577	369.729	255.887	353.397	349.263	335.294	360.655	323.987	264.437	303.13	267.99	6173.25	5170.21	4489.57	3769.76	3886.53	4397.82	2350.76	2415.04	2249.17	1078.79	1152.14	1044.85	2126.27	1897.37	1885.89	1076.25	866.959	968.675	2460.83	2244.57	2529.33	1532.07	1398.1	1565.64
LOC101203735	1506.58	1948.44	2418.51	3555.32	4923.41	2488.97	1508.36	2221.87	1270.19	4413.13	3638.82	5130.1	3426.93	3722.47	3553.47	6362.68	6672.55	6843.07	3166.02	2831.33	2813.36	1789.29	1559.09	1727.48	2918.07	2921.04	2743.11	1440.51	1677.01	1369.32	2820.03	2640.03	2537.26	1532.07	1810.88	1835.07
LOC101203737	1475.76	1051.07	1438.73	13445.6	14472.8	7708.2	1026.43	1895.51	1447.4	14581.8	11734.5	14864.2	1400.68	1653.99	1404.14	5672.38	5620.93	5702.02	1719.07	1560.4	1472.65	2023.73	2018.4	1993.91	1480.8	1483.81	1451.05	1963.85	1912.64	1830.51	1590.14	1374.97	1525.33	1925.75	2018.44	2256.18
LOC101203739	686.207	565.96	510.387	1188.12	1073.36	1117.27	566.918	508.465	555.853	906.642	774.947	958.526	2161.1	2368.94	1804.45	3917.43	3542.57	3514.84	790.425	850.044	746.185	1349.16	1417.43	1378.33	820.504	874.637	897.45	1260.55	1007.45	1250.02	655.382	898.688	628.368	1127.71	1182.38	999.211
LOC101203740	550.763	581.97	1478.92	745.584	524.608	499.484	503.408	1638.91	634.703	476.257	490.842	208.437	3626.9	3751.23	3740.28	5834.94	6023.22	5786.27	3197.34	3179.62	3078.77	3078.27	2882.08	2972.59	3588.55	3557.23	3358.97	2538.49	2591.98	2319.3	4621.29	4424.48	4262.8	2444.26	2399.74	3052.79
LOC101203742	746.547	823.724	635.774	1202.17	1018.49	868.463	753.711	659.822	757.272	801.407	728.019	867.778	5303.68	4259.92	4166.25	3600.33	3140.28	3265.31	1332.49	1288.39	1266.39	1357.24	1493.84	1407.93	1084.44	1229.52	1177.13	1277.07	1258.2	1331.93	1637.41	1498.89	1644.26	1696.37	1725.76	1917.81
LOC101203743	439.07	666.023	504.761	321.113	330.349	368.041	497.804	546.304	483.249	311.658	320.886	419.709	1435.53	1496.33	1416.46	894.072	771.13	853.117	524.791	473.268	617.271	265.879	448.152	323.032	532.494	543.039	530.616	291.231	315.662	329.421	277.277	307.106	336.98	320.069	283.351	234.422
LOC101203744	100.139	48.831	55.4594	2.00696	2.19501	82.6214	89.6608	65.0362	61.6747	45.8718	50.733	53.8816	219.228	278.64	228.892	621.615	642.466	635.572	91.7844	102.924	97.0648	111.382	182.008	109.709	66.6776	84.7624	113.977	126.055	78.2486	61.4325	63.0175	68.9641	23.7868	190.975	142.258	188.811
LOC101203745	782.495	853.342	1040.06	1746.05	1807.59	1076.89	723.824	1024.02	752.587	1451.71	1270.86	1541.3	3260.91	3309.97	3210.65	5530.43	5290.69	5078.18	1931.79	1977.61	1938.26	2177.33	1882.75	2064.44	1642.86	1882.47	1717.32	1694.35	1760.59	1911.53	1881.07	1844.79	2090.27	1641.96	1736.25	2024.94
LOC101203746	154.702	121.677	122.171	289.002	395.102	267.581	149.435	160.817	135.84	373.72	247.323	323.29	363.24	331.195	392.093	435.016	462.335	547.061	85.3055	66.1656	72.7986	110.483	144.233	146.278	100.016	95.0085	64.172	119.1	112.927	116.633	96.6269	114.222	162.543	96.0208	74.6274	114.559
LOC101203747	1171.5	1035.06	1331.03	2241.77	2087.46	1470.28	1335.57	1275.89	1532.5	1529.96	1447.16	1634.88	2685.78	2901.43	2337.16	7128.54	8345.19	7459.44	738.594	803.176	861.45	1253.04	1298.09	1358.3	906.63	807.572	865.843	1037.13	1283.99	1182.35	1056.59	1032.31	902.908	1641.96	1827.2	1965.54
LOC101203748	561.676	732.466	819.031	1071.71	1450.9	932.307	695.805	743.778	749.465	1384.25	967.732	1434.95	2634.41	2504.79	2593.77	2667.34	2943.85	2857.94	993.431	1204.76	1058.61	874.885	1025.08	936.008	1055.73	1113.09	1070.81	1107.55	966.548	971.346	1141.67	1099.12	1202.23	1166.12	1091.43	1097.86
LOC101203749	249.705	143.291	110.919	6.02087	6.58504	140.832	477.257	169.094	211.568	24.2851	20.2932	0	21185.4	12664.7	18785.6	3812.11	2131.54	2684.12	29165.8	27393.5	31125.9	23076.7	26720	26111.6	18623.4	16463.5	18077.4	12934.1	12020	12783.3	54384.1	58838.2	58120.1	75454.2	73891.6	77559.8
LOC101203750	672.085	357.827	317.485	32.1113	10.9751	252.558	416.549	454.071	366.925	32.3801	115.418	48.2099	565.958	465.061	655.883	1879.73	1370.71	1736.09	779.627	839.016	806.851	785.061	977.005	868.093	1252.06	1109.36	1045.91	985.838	851.842	966.895	932.66	943.946	1029.77	1871.34	1869.18	1529.58
LOC101203751	945.541	783.698	906.641	620.149	446.685	771.759	831.23	819.456	849.393	387.212	758.458	565.757	2062.03	1990.15	1945.07	2401.75	2400.02	2577.48	1463.15	1282.88	1449.9	1677.91	1796.9	1674.37	1489.13	1383.21	1495.11	2017.75	1646.78	2001.45	1264.55	1357.73	1250.79	2390.92	2227.16	1677.02
LOC101203752	2654.96	2939.47	2940.15	3045.56	3086.19	2659.84	2540.39	2950.28	2682.46	2130.34	2289.33	2869.9	5905.41	6055.71	6027.15	7600.19	7877.71	7609.8	5464.95	5380.55	5534.21	4347.48	4035.08	3958.23	5466.63	5677.22	5151.96	4704.9	4552.64	4194.33	5800.76	6030.05	5741.54	4452.16	4417.01	3962.9
LOC101203753	1739.59	2073.32	2120.32	2586.97	3013.75	2150.97	1938.91	2214.78	1789.35	2939.84	2042	2091.46	7074.93	7304.14	7825.44	4782.89	4522.13	4864.9	3596.87	3536.18	4152.55	1969.84	2377.26	2491.09	3834.89	3728.62	3959.51	2575	2755.59	2648.72	3373.54	3420.19	3349.98	2675.78	2279.63	2217.99
LOC101203754	977.637	1324.04	1058.55	1960.8	2044.65	1604.54	1216.02	1459.18	1256.91	1766.06	1187.15	1841.9	9620.37	8523.81	10264.2	12448.3	11404.8	11188.6	3695.13	3631.75	3705.14	4309.75	4463.49	4325.66	3377.4	3646.65	3909.7	3494.77	3384.25	3606.71	3907.09	3607.68	3779.13	4711.42	4568.59	4544.18
LOC101203755	317.106	304.193	368.122	437.516	369.86	355.835	290.464	279.065	327.891	438.48	435.035	399.858	688.872	651.483	531.686	1073.8	1070.49	1345.79	507.514	609.275	574.805	763.504	703.134	743.582	394.509	448.03	517.207	815.446	675.783	953.54	384.407	353.441	409.331	791.638	755.602	682.052
LOC101203756	210.548	264.968	174.416	1287.46	1901.98	555.816	242.831	192.744	245.918	1805.19	1001.98	1425.03	2338.13	2274.74	2124.69	1611.85	1640.9	1699.84	731.036	658.899	705.236	730.269	506.532	597.304	857.547	774.039	792.093	544.21	616.208	652.609	941.062	859.896	918.766	638.005	663.484	693.72
LOC101203757	1337.75	938.997	1093.92	3579.41	2365.13	1355.74	1344.91	893.952	1472.39	1492.18	1686.87	1983.69	12568.5	20561.9	13565.2	17219.8	20493.7	20965.4	2946.82	3254.06	3319.92	5155.9	5064.46	4614.74	3690.42	3817.1	3742.09	5034.38	5734.38	5309.91	3207.59	2908.35	2956.5	4689.02	4605.91	4712.84
LOC101203758	781.853	659.619	590.763	196.682	214.014	204.676	1018.02	396.13	1188.21	264.437	350.058	275.08	12397	12912.6	16130.2	4062.82	5346.45	4441.54	1603.53	1627.49	1572.75	867.699	735.759	715.72	1498.39	1596.51	1579.4	707.647	720.243	791.5	1129.06	1321.09	1135.82	485.439	572.532	512.334
LOC101203759	3395.09	4128.22	5958.27	163.567	314.984	824.336	3536	9729.42	5141.64	1605.51	3392.77	6529.6	9.17274	8.92442	11.2906	321.683	269.338	372.172	15415.5	13651.2	15090.5	7851.51	8531.19	8741.01	15873.9	15114.7	16588.9	10069.6	9750.84	9061.74	18802.3	16763.7	17274.2	11554.5	10730	10377.2
LOC101203761	74.4622	156.099	167.182	1068.7	1309.33	358.652	47.6323	40.2042	57.7712	2065.58	1974.78	1581	1440.12	1765.05	2737.47	1133.33	645.039	715.552	70.1881	64.3276	54.5989	115.873	81.5602	102.743	94.4599	108.98	137.922	173	141.381	129.988	150.192	127.153	194.259	59.7463	72.2952	27.5791
LOC101203762	307.477	239.352	238.717	573.989	609.116	409.351	271.784	247.138	219.375	446.575	433.767	450.904	582.469	732.794	549.136	998.247	1118.52	938.429	362.818	414.454	382.192	473.372	552.892	520.682	365.8	318.558	346.72	501.612	403.692	495.912	205.857	320.037	334.007	549.452	614.51	461.419
LOC101203764	313.255	176.912	266.848	2.00696	4.39003	15.0221	427.757	193.926	444.995	8.09502	15.2199	19.8511	195.379	134.858	237.103	77.845	40.3149	66.1166	73.4275	68.0035	48.5324	59.2838	37.7752	26.1212	37.9692	62.4075	29.6915	60.8542	29.3432	22.2582	336.094	336.2	286.433	198.443	164.413	203.661
LOC101203765	0	0	1.60752	0	0	1.87776	0	0	0	0	0	0	0	0	0	0	0	0	8.63853	0	0	0	0	0	0	0	0	0	1.77838	0	4.20117	6.46538	5.9467	0	4.66421	0
LOC101203766	236.867	251.36	425.993	12.0417	10.9751	247.864	190.529	554.582	178.779	70.1568	46.928	36.8664	90.8101	257.817	131.382	1113.87	676.776	828.59	97.1835	56.9759	201.713	443.73	395.781	488.466	89.8295	95.9399	95.7791	311.226	273.87	328.53	144.94	162.712	138.756	1315.49	1230.19	1137.11
LOC101203769	650.26	374.638	281.316	108.376	69.1429	166.182	509.012	69.7661	523.064	59.3635	84.9778	49.6278	351.316	435.313	401.331	246.127	206.721	229.275	133.897	198.497	127.397	182.343	104.74	81.8463	124.094	141.581	120.682	109.538	96.0323	146.904	33.6094	68.9641	47.5736	42.6759	55.9705	29.7005
LOC101203770	270.888	361.83	352.85	339.175	406.077	262.886	387.596	472.991	327.11	291.421	275.227	175.824	2936.19	3270.3	2753.89	1871.71	1670.93	1582.53	2200.67	2094.32	2221.87	1201.84	1180.48	1327.83	1911.42	1873.16	2023.81	1077.99	1107.93	1033.67	1959.85	1727.34	2051.61	1190.66	1082.1	1062.86
LOC101203771	100.781	79.2504	74.7496	29.1009	43.9003	26.2886	108.34	63.8537	114.762	29.6817	65.9529	34.0305	875.079	602.894	828.322	850.571	663.91	661.166	197.606	247.202	216.879	289.233	255.841	275.143	193.55	194.674	199.221	191.256	216.962	303.601	199.556	271.546	242.824	231.517	174.908	235.483
LOC101203772	512.89	442.681	416.347	683.368	743.012	648.765	426.823	287.342	448.117	789.264	650.651	724.566	511.839	526.541	885.802	1271.85	1683.79	1737.16	172.771	235.255	285.128	238.932	222.359	222.901	242.632	176.045	236.574	259.934	272.092	292.027	214.26	212.28	181.374	274.193	188.9	169.717
LOC101203775	843.477	885.363	976.568	1240.3	1307.13	1191.44	754.645	955.441	856.419	1045.61	1065.39	1563.98	3872.73	3692.73	3779.28	4260.87	4230.49	3937.14	1618.64	1742.36	1688.02	1512.64	1645.8	1694.39	1449.31	1615.14	1551.62	1497.01	1555.19	1354.19	1581.74	1525.83	1646.25	1296.28	1511.2	1609.13
LOC101203776	302.984	301.792	260.418	117.407	100.971	61.0271	353.973	206.933	404.399	89.0452	91.3194	87.9121	964.055	836.912	856.036	256.43	186.993	349.778	267.794	251.797	297.261	128.448	98.7307	171.529	266.71	219.823	251.899	133.879	206.292	204.775	840.234	761.838	795.867	296.598	195.897	203.661
LOC101203778	152.776	68.8438	61.8895	16.0556	25.2426	138.015	102.736	55.5764	99.1479	37.7767	15.2199	17.0152	595.311	412.506	263.79	1981.61	1465.92	1267.95	86.3853	71.6794	51.5656	195.816	238.671	210.711	74.0862	48.4357	74.7077	183.432	142.27	143.343	99.7778	45.2577	48.5648	276.327	405.786	446.569
LOC101203780	799.185	827.726	951.651	731.535	830.812	416.862	940.504	921.149	968.058	821.644	721.677	647.997	3893.83	3897.99	5507.78	3428.61	3999.76	3386.88	2163.95	2230.33	1923.1	1600.66	1433.74	1570.75	1876.23	1898.31	1786.28	1454.41	1593.43	1514.45	2263.38	2345.86	2410.4	1265.34	1110.08	1556.1
LOC101203781	128.383	101.665	52.2444	19.0661	0	29.1052	184.925	52.029	180.34	93.0927	124.296	170.152	368.744	248.892	276.107	93.8719	69.4789	83.1789	69.1082	162.657	98.5814	26.0489	17.1706	14.802	113.907	95.0085	50.7629	11.3015	40.9027	23.1485	76.6713	96.9808	123.89	33.0738	38.4797	23.3361
LOC101203782	474.375	453.888	431.619	354.228	272.182	338.935	422.153	352.378	535.555	344.038	391.912	382.843	2372.99	2153.76	2143.17	1851.11	1912.81	1964.3	1007.47	1045.78	946.381	824.584	910.04	1003.05	1006.65	862.528	860.097	858.044	875.851	896.559	933.71	1010.76	889.032	951.673	829.063	930.263
LOC101203783	412.11	377.04	392.235	482.673	518.023	370.857	252.171	348.831	341.163	400.703	384.302	497.696	1688.7	1462.61	1639.2	1108.15	1144.26	1129.31	321.785	373.1	274.511	608.108	562.336	610.364	391.731	379.102	366.834	584.2	627.767	652.609	368.653	340.51	338.962	607.065	685.639	731.906
LOC101203784	2865.51	4489.25	4738.16	5507.09	7342.32	5354.43	2299.43	11498.4	3922.98	9383.47	8374.75	10024.8	2811.44	2167.64	2698.46	19023.9	16436.5	17551.8	13748.2	14297.3	14197.2	7537.13	7189.31	7573.39	15021	14211.2	15523.9	6950.42	6810.29	6849.28	24382.5	24810.9	24656	14203.6	12705.3	11295.8
LOC101203785	34.6634	19.2122	28.9353	19.0661	35.1202	28.1664	29.8869	37.8393	31.2277	25.6342	53.2697	17.0152	99.9828	200.304	112.906	257.575	284.778	243.138	34.5541	36.7586	36.3993	94.3152	52.3702	83.5877	51.8603	55.8873	14.3669	85.1958	79.1378	81.91	28.3579	30.1718	37.6625	75.7497	74.6274	93.3446
LOC101203786	1337.11	264.968	284.531	38.1322	20.8526	156.793	970.391	193.926	1044.57	24.2851	46.928	28.3587	2191.37	1535.99	2187.3	497.979	410.011	545.995	332.583	375.857	471.674	337.738	303.919	245.539	188.92	261.739	201.136	275.582	201.846	209.227	1092.3	1076.49	1011.93	748.962	818.569	964.207
LOC101203788	1950.78	2105.34	2103.44	1195.14	1129.33	1363.25	1813.76	2037.41	1872.88	855.374	916.999	1023.75	7116.21	7150.44	7047.41	12530.8	11407.4	11441.4	3914.33	4266.76	4208.67	5538.55	5758.15	5753.62	3739.5	3328.09	3645.35	5307.35	4844.3	4781.94	4565.62	4663.7	4489.76	8236.45	7266.84	6971.14
LOC101203789	15.406	8.00509	14.4677	2.00696	6.58504	1.87776	22.4152	14.1897	12.4911	2.69834	5.0733	8.50762	73.3819	118.992	100.589	74.4106	92.6386	76.7805	17.2771	23.8931	6.06655	19.7613	24.0388	30.4747	27.7823	13.0404	17.2402	31.2964	38.2351	10.6839	2.10058	15.0859	0	19.2042	11.6605	8.48587
LOC101203790	4413.81	4546.89	4804.87	3601.48	2732.79	4157.36	4892.12	4453.21	4784.08	3339.19	3648.97	4214.11	14839.7	14361.4	15558.5	13443.1	11860.3	12204.9	9525.06	9454.32	10099.3	6545.47	7705.29	8201.17	9677.51	9403.97	10493.6	10287.8	8345.03	8519.53	8116.66	8907.14	8464.14	10508.9	8969.27	7501.51
LOC101203791	397.987	497.916	470.199	367.273	310.594	371.796	485.663	553.399	452.802	314.357	476.89	415.456	1100.73	1041.18	1040.79	738.382	615.017	701.689	617.655	744.363	747.702	512.895	507.39	503.268	707.523	606.377	615.86	713.733	635.77	773.694	761.462	551.713	545.115	663.61	551.543	412.625
LOC101203792	615.597	484.308	447.694	82.2852	53.7778	229.086	706.079	508.465	808.017	91.7435	125.564	76.5686	1087.89	1253.39	1255.31	2066.33	1583.43	1849.13	409.25	335.423	386.742	533.554	648.189	672.184	358.392	304.586	329.48	698.954	690.01	605.422	436.922	461.197	431.136	959.141	1021.46	1028.91
LOC101203793	0	9.60611	3.21504	10.0348	8.78005	5.63327	3.73587	0	1.56138	13.4917	15.2199	17.0152	13.7591	10.9076	4.10569	4.57912	23.1596	4.26559	30.2349	16.5414	30.3327	8.9824	12.0194	12.1899	35.1909	16.7662	11.4935	6.95476	3.55675	0	24.1567	10.7756	38.6536	12.8028	9.32842	4.24293
LOC101203794	21.8251	11.2071	20.8977	10.0348	0	15.0221	28.019	9.45981	54.6485	37.7767	67.2212	5.67175	11.0073	3.96641	4.10569	111.044	74.6255	122.636	15.1174	14.7035	15.1664	22.456	46.3605	27.8626	14.8172	22.3549	15.3247	78.2411	68.4675	70.3358	7.35205	17.241	27.7513	83.218	78.1255	100.77
LOC101203795	1106.66	890.966	785.273	929.22	946.051	753.92	1293.54	943.616	1209.29	697.521	730.555	720.312	2278.51	2058.57	2555.79	3270.63	2999.6	2900.6	863.853	937.345	925.148	1181.19	1158.15	1158.04	860.326	862.528	794.009	1097.98	1165.73	1258.92	1154.27	1048.47	946.517	1716.64	1686.11	1635.65
LOC101203796	466.03	538.742	316.681	32.1113	15.3651	178.387	514.616	275.517	455.924	45.8718	106.539	22.687	2659.18	2663.44	2436.72	1064.64	958.123	891.507	713.759	689.225	731.019	515.59	499.663	500.655	837.174	734.918	758.571	565.074	578.862	454.957	631.226	537.704	483.665	226.182	333.491	333.07
LOC101203797	701.613	556.354	452.517	363.259	423.637	556.755	716.352	640.902	619.87	424.988	358.936	402.694	3633.32	3260.39	2981.75	3427.47	3143.71	3077.62	830.379	1006.27	1005.53	911.713	863.679	928.172	693.632	729.33	681.947	682.436	842.951	788.829	780.367	702.572	721.533	897.261	829.063	904.806
LOC101203798	688.133	625.197	761.16	105.365	219.501	153.037	827.494	875.033	897.015	190.233	181.37	215.526	3029.75	3605.47	3335.87	1554.61	1527.68	1480.16	2128.32	2184.38	2244.62	751.827	819.894	872.447	2263.33	2207.55	2180.89	906.727	866.959	1031.89	6257.64	6331.77	6158.8	1432.84	1464.56	1343.95
LOC101203799	2640.84	2612.06	2924.88	3939.65	3856.64	3512.35	3120.38	3450.47	2887	3409.35	3583.02	3401.63	5211.95	5505.37	4974.04	8093.59	7990.93	8920.41	4952.04	4724.4	5123.2	5746.04	5996.82	6236.86	4721.14	4321.02	4760.22	7319.02	6199.42	6647.18	4539.36	4341.51	4260.81	7641.12	6438.94	5866.92
LOC101203800	828.713	744.473	765.983	1463.07	1370.79	1471.22	658.446	646.815	740.096	1369.41	1255.64	1561.15	3191.19	3332.77	2763.13	4600.87	4304.26	4134.42	1568.97	1631.16	1546.97	1930.32	2063.04	2092.3	1509.51	1287.27	1324.63	2499.37	1986.45	2118.98	1282.41	1394.37	1386.57	2740.86	2370.58	1932.66
LOC101203801	302.984	215.337	167.986	911.158	692.527	511.689	332.492	184.466	373.171	547.763	622.748	550.16	1490.57	1752.16	1672.04	910.099	875.777	1053.6	367.138	453.05	547.506	428.46	418.103	378.757	424.143	471.316	504.756	502.482	423.254	406.879	263.623	270.469	209.126	167.503	202.893	166.535
LOC101203802	39.7987	57.6366	58.6744	43.1495	24.1451	45.0662	56.038	26.0145	48.4029	48.5701	43.1231	42.5381	63.2919	57.5129	73.9024	54.9494	35.1683	42.6559	111.221	123.141	100.098	50.3014	52.3702	92.2947	130.577	98.7343	123.555	66.9396	88.0296	104.168	65.1181	89.4378	83.2539	40.5421	72.2952	80.6158
LOC101203803	412.11	479.505	395.45	761.64	677.161	585.86	381.992	424.509	405.96	729.901	698.847	857.852	1381.41	1595.49	1426.73	2268.95	2249.06	2031.49	966.436	1020.05	894.816	1182.08	1148.71	1192.87	854.769	881.157	882.126	1013.66	1019.9	1034.56	885.396	755.372	940.57	1293.08	1315.31	1133.92
LOC101203804	272.172	270.572	286.138	48.1669	24.1451	48.8217	324.086	249.503	304.47	76.9027	79.9045	25.5229	1572.21	1621.27	1760.31	1039.46	1076.49	1135.71	722.397	715.875	617.271	381.752	454.161	343.929	688.075	710.7	698.23	465.969	437.481	435.37	759.361	721.968	685.853	586.794	476.915	447.63
LOC101203805	1965.54	2708.12	2657.23	5745.91	6117.5	4362.03	2241.52	2727.97	2191.4	3880.21	4286.94	5742.65	9079.17	8162.87	10549.6	6462.28	6642.53	6346.13	4987.67	5604.77	5158.08	2920.18	2950.76	2931.66	4629.46	4653.55	4967.11	3244.4	3288.22	3067.17	5728.29	5393.21	5493.76	3704.27	3838.64	3443.14
LOC101203806	1736.38	2026.89	2445.84	2303.98	2790.96	1737.87	1954.79	2717.33	1873.66	2361.05	1945.61	2559.38	7193.26	6936.26	7128.5	7078.17	7483.99	7297.35	4929.36	4739.11	4381.56	3657.63	3574.05	3654.35	5078.61	5107.17	4763.1	3130.51	3538.97	3231.89	5594.91	6090.39	5783.17	2495.47	3029.4	3696.66
LOC101203807	157.911	197.726	146.284	34.1182	47.1928	75.1103	223.218	99.3281	205.322	37.7767	38.0498	22.687	56.871	53.5465	84.1666	104.175	60.0435	77.8469	28.0752	16.5414	15.1664	31.4384	42.9264	40.0524	8.33469	18.6291	7.66233	34.7738	27.5648	17.8065	11.5532	15.0859	33.698	125.894	74.6274	82.7372
LOC101203808	2137.58	1179.95	1185.55	226.786	173.406	408.412	2461	885.675	2287.43	152.456	263.812	174.406	14279.2	10898.7	16776.9	9666.51	7557.76	6673.51	3063.44	3373.52	3033.27	3184.26	2686.33	2866.36	2534.67	2504.68	2213.46	2002.97	2405.25	2069.12	2425.12	2567.84	2759.27	3282.84	3241.63	3507.85
LOC101203809	137.37	161.703	395.45	648.247	774.84	359.591	139.161	141.897	160.042	814.898	677.286	725.984	35.7737	166.589	47.2154	3048.55	2285.94	1931.24	22.6761	31.2448	37.9159	166.174	236.095	195.038	19.4476	53.093	66.0876	117.362	134.267	166.491	43.062	17.241	31.7158	342.474	371.971	320.342
LOC101203810	50.0694	50.4321	43.403	79.2747	85.6055	39.4329	35.4907	66.2187	46.8415	83.6485	58.343	79.4045	164.192	128.908	160.122	147.676	142.389	153.561	82.066	38.5966	66.732	100.603	77.2675	68.7857	63.8993	81.9681	69.9188	67.8089	92.4756	103.278	88.2245	67.8865	87.2183	78.9504	90.9521	75.3121
LOC101203811	589.278	543.545	592.371	1568.44	1826.25	968.923	531.427	713.034	526.967	1853.76	1398.96	1853.24	2206.96	1984.2	2146.25	2288.41	2237.91	2126.39	1262.31	1128.49	1146.58	1072.5	989.883	1091.86	1345.59	1511.75	1282.48	1040.61	1102.59	873.41	1386.39	1296.31	1497.58	964.476	1002.81	935.567
LOC101203812	14.1221	17.6112	25.7203	8.02782	0	7.51103	20.5473	26.0145	15.6138	8.09502	5.0733	2.83587	0.917274	8.92442	6.15853	6.86867	8.57764	2.13279	1.07982	3.67586	7.58318	17.9648	0	5.22423	12.9651	10.246	3.83117	6.08542	8.0027	2.67098	3.15088	2.15513	3.96447	2.1338	1.16605	8.48587
LOC101203813	1048.89	874.956	754.73	261.908	194.259	967.045	505.276	485.998	537.116	75.5535	150.931	107.763	13435.3	10185.7	8231.9	12022.5	9130.9	7401.86	1492.31	1315.96	1140.51	1902.47	1857.85	1956.47	1015.91	1085.15	1019.09	884.994	1185.29	1138.73	1923.09	1988.11	1925.74	1151.18	2066.24	2456.66
LOC101203814	69.9688	74.4473	35.3654	21.073	43.9003	49.7606	111.142	102.875	51.5257	35.0784	26.6348	17.0152	259.588	148.74	192.967	170.572	226.45	200.483	83.1458	91.8966	136.497	54.7926	77.2675	107.967	100.016	83.831	115.893	125.186	89.808	83.6907	65.1181	73.2744	96.1384	107.757	93.2842	88.0409
LOC101203815	269.604	383.444	564.239	659.285	478.513	478.828	297.001	1085.51	300.567	416.893	555.526	392.769	2281.26	2327.29	2370.01	2074.34	1735.26	2030.42	3718.89	4014.04	3952.36	1260.23	1422.58	1381.81	4062.7	3927.95	3992.07	1399.65	1283.1	1355.97	6100.1	6161.51	5624.59	1898.01	1744.41	1613.38
LOC101203816	22622.4	21897.1	22210.3	37515	41900.6	36859.5	22290	22565.2	20510.3	32149.4	25785	32622.5	61298.6	63752.1	60067.2	80932.4	75998.8	78037.8	27602.3	27686.6	28866.1	33291.5	34598.7	33086.8	26368.2	25349.6	28629.3	40182.9	36920.9	36146.4	26024.1	25814.1	25391.4	46533.8	43890.2	37871.4
LOC101203817	1774.9	1955.64	1592.25	1700.89	1188.6	1343.54	1954.79	1376.4	1872.88	1610.91	1653.9	1331.44	7343.69	7005.67	7971.19	5260.26	5759.03	5758.54	2589.4	2772.52	2610.13	2435.13	2289.69	2455.39	2343.9	2513.07	2599.45	2455.03	2139.39	2569.48	2554.31	2385.73	2694.85	2641.64	2603.79	2246.63
LOC101203818	44.2922	34.4219	39.3842	9.0313	4.39003	11.2665	83.123	47.2991	57.7712	21.5867	25.3665	8.50762	332.97	503.734	334.613	83.5689	68.6212	49.0542	41.033	35.8397	53.0823	54.7926	46.3605	50.5009	107.425	40.984	48.8474	56.5074	28.454	47.1873	45.1626	12.9308	22.7957	8.53518	12.8266	5.30367
LOC101203819	5383.74	5501.9	6053.11	12645.8	13536.6	9318.37	5254.5	5435.85	5439.08	12706.5	11343.9	13694.4	10716.5	12136.2	12985.3	10016.8	11307.1	11429.6	5821.29	5716.89	5817.82	6559.84	6322.2	5881.61	5729.64	5883.07	5916.28	6670.49	6816.52	7249.93	4988.89	5054.85	5745.51	6359.78	6258.2	6085.43
LOC101203820	10.2706	8.00509	14.4677	40.1391	61.4604	22.5331	3.73587	7.09486	14.0525	64.7601	38.0498	34.0305	791.607	813.114	652.804	740.672	621.021	708.087	799.064	779.283	670.353	385.345	272.153	396.171	666.776	700.454	623.522	328.613	361.01	332.092	1000.93	973.04	1099.15	408.622	342.819	327.767
LOC101203821	38.5149	40.0254	31.3466	21.073	27.4377	21.5942	28.953	23.6495	22.6401	12.1425	8.87828	11.3435	493.493	413.498	428.018	567.81	452.042	439.355	281.832	357.478	310.911	459	432.698	372.662	228.741	228.207	237.532	431.195	341.448	355.24	270.975	334.045	385.545	599.597	412.783	280.034
LOC101203822	885.201	821.322	958.885	535.857	435.71	727.631	870.457	985.003	906.384	608.476	748.312	507.622	2160.18	1869.17	1804.45	2299.86	2126.4	2211.71	1536.58	1350.88	1631.9	1490.18	1791.75	1710.94	1676.2	1582.54	1558.33	2056	1916.2	1733.47	1540.78	1479.5	1639.31	2777.14	2167.69	1873.26
LOC101203823	117.47	80.8514	54.6557	75.2608	118.531	134.26	87.7929	70.9486	74.1658	86.3469	69.7579	77.9865	664.106	561.247	612.774	676.564	665.625	736.88	171.691	197.578	181.996	231.746	235.237	274.272	193.55	230.069	181.023	239.939	239.192	215.459	157.544	161.635	158.579	315.802	289.181	267.305
LOC101203824	829.996	727.662	714.542	1489.16	1558.46	936.062	833.098	692.931	921.217	1443.61	1272.13	1732.72	2350.05	2423.48	2599.93	3163.02	3186.59	3546.83	1878.88	1764.41	1818.45	1497.37	1639.79	1600.36	1905.87	2006.36	1894.51	1823.89	1460.05	1631.08	1896.83	2062.46	1980.25	1936.42	1576.5	1717.33
LOC101203825	1371.13	1383.28	1560.1	2815.76	3001.68	2240.17	1495.28	1454.45	1368.55	2077.72	1880.93	2265.86	2942.61	3069.01	2949.94	3359.93	3509.11	3401.8	1487.99	1531.92	1222.41	1658.15	1697.31	1896.4	1442.83	1463.32	1538.21	1975.15	2000.67	1980.98	1396.89	1436.39	1389.55	1905.48	2102.39	2004.79
LOC101203826	311.329	272.973	290.961	327.134	445.588	296.686	377.322	357.108	439.53	449.273	448.987	345.977	210.973	258.808	293.557	424.713	417.731	302.857	221.362	260.986	301.811	242.525	216.349	195.038	250.967	180.702	256.688	160.829	224.075	235.046	325.591	339.433	346.891	158.968	135.262	214.268
LOC101203827	1521.98	1372.87	1300.48	1138.95	937.27	921.04	1579.34	1320.83	1565.29	867.516	774.947	718.894	3809.44	3655.05	3670.48	4809.22	4852.37	4618.56	1331.41	1210.28	1249.71	2133.32	1775.44	2137.58	1187.23	1141.96	1166.59	2071.65	2006.01	1960.5	1445.2	1530.14	1432.16	2880.62	2943.12	2803.52
LOC101203828	2030.38	3270.08	2982.75	4112.25	4497.58	3291.71	2489.95	4615.21	2323.34	5062.08	3878.54	5623.54	8711.35	9896.19	10561.9	7217.83	8019.24	8616.48	6496.17	6283.89	6715.67	3301.93	3536.28	3766.67	6606.63	6084.27	6694	4560.59	4275.22	4385.75	5857.48	6095.78	6131.05	4569.52	4074.19	3804.85
LOC101203829	2909.16	2691.31	2359.84	3496.12	3098.26	4488.78	2531.98	2704.32	2943.21	3162.45	2933.64	2895.43	6533.74	7331.91	6001.49	9466.18	8521.89	9120.89	3343.11	3583.05	3524.66	4153.46	4685.85	4650.44	3255.16	3074.73	3217.22	5402.98	4565.98	4765.92	2597.37	2660.51	2469.86	5881.81	5741.64	4346.89
LOC101203830	102.706	89.657	107.704	201.699	253.524	190.592	83.123	66.2187	106.955	299.516	199.127	224.034	685.203	452.171	708.231	489.965	464.051	445.754	133.897	121.304	169.863	241.626	235.237	168.046	136.133	134.13	106.315	247.763	220.519	176.285	198.505	172.41	213.09	177.105	151.587	144.26
LOC101203831	2831.49	2396.72	2477.19	745.584	791.302	697.587	2980.29	3170.22	3310.92	640.856	758.458	727.402	6345.7	10965.1	7676.61	4384.5	4696.26	5833.19	3425.18	3379.04	3653.58	3688.17	3550.01	3836.33	3733.94	4165.47	3971.96	3849.46	3809.28	3572.88	2343.2	2026.9	2101.17	1216.26	1104.25	1419.26
LOC101203832	3095.32	3776.8	5138.44	10164.2	13898.8	7534.5	4114.12	5843.8	3635.68	9553.47	8705.78	11838.4	6330.11	7002.69	7067.94	12095.7	14425.9	15533.1	7308.2	7343.46	7361.75	7675.46	7687.26	7885.11	8709.76	8426.88	8006.18	8294.42	8788.74	9008.32	7542.15	7503.08	7160.82	6062.11	6850.56	7617.13
LOC101203833	627.151	565.96	449.302	528.833	435.71	601.821	574.389	462.348	596.449	554.509	487.037	304.857	4024.08	3355.58	3164.46	3513.33	2946.42	2924.06	1437.24	1361.91	1421.09	1599.76	1704.18	1725.74	951.081	978.96	1101.46	1246.64	1203.07	1169.89	1588.04	1767.21	1685.89	2028.17	2019.6	1875.38
LOC101203834	112.977	128.081	94.0399	2.00696	2.19501	9.38879	139.161	54.3939	88.9989	13.4917	7.60995	5.67175	2551.86	1888.01	2400.8	130.505	83.2031	61.851	394.133	349.207	370.059	43.1155	71.2578	80.9756	276.897	295.271	268.182	41.7286	45.3486	76.5681	610.22	636.84	592.688	133.362	227.38	208.965
LOC101203835	95.0035	124.879	92.4324	91.3165	94.3856	111.727	64.4437	130.072	104.613	87.696	96.3927	55.2996	543.943	480.927	373.617	634.208	558.405	624.908	307.748	213.2	321.527	355.703	345.987	394.429	274.119	242.178	297.873	326.874	272.092	373.047	191.153	268.313	201.197	288.062	369.639	327.767
LOC101203836	271.53	141.69	119.76	61.2121	64.7529	61.0271	221.35	63.8537	341.163	29.6817	31.7081	25.5229	1015.42	886.492	1030.53	740.672	512.943	476.679	224.602	195.74	245.695	91.6204	145.091	110.58	263.006	170.456	174.318	78.2411	81.8053	90.8133	147.041	187.496	142.721	102.422	47.8081	159.11
LOC101203837	534.715	510.725	421.974	731.535	691.429	888.18	415.615	610.158	550.388	779.82	604.991	677.774	1335.55	1396.18	1290.21	1571.78	1337.25	1339.39	1085.22	1086.22	1305.82	1046.45	1169.32	1131.92	1056.65	888.608	882.126	1317.06	1069.69	1217.97	652.231	772.613	632.333	1300.55	1202.2	913.292
LOC101203838	136.086	143.291	103.685	199.692	156.943	168.059	141.029	96.9631	120.227	121.425	135.711	138.958	446.712	380.775	383.882	589.561	570.413	543.862	203.005	124.979	153.18	227.255	196.603	182.848	124.094	175.114	147.5	199.08	163.611	166.491	225.813	184.263	163.534	193.109	100.281	195.175
LOC101203839	1660.63	1208.77	814.208	7678.61	8323.49	3333.02	2112.63	711.851	2196.87	6009.2	5597.12	5868.84	9250.7	10107.4	9188.53	6237.9	7267.84	7438.11	907.046	883.126	911.499	827.279	836.206	782.764	1105.74	1110.29	998.976	755.461	1001.23	804.855	740.456	888.99	733.427	513.178	539.882	574.918
LOC101203840	740.77	804.511	701.682	2631.12	4204.55	2541.55	835.9	683.472	921.217	3573.95	2490.99	6065.94	3052.69	3446.81	3120.32	3338.18	3268.94	3571.36	702.96	750.795	691.586	787.756	730.607	824.558	763.088	695.797	756.655	679.828	947.875	754.997	863.34	733.821	791.903	679.614	703.13	966.328
LOC101203841	2241.57	1698.68	1372.02	915.172	625.579	784.903	2198.56	1475.73	2022.77	553.16	758.458	724.566	3654.42	4051.69	3698.2	4170.43	4488.68	3871.02	1559.25	1460.24	1372.56	1797.38	1750.54	1857.21	1470.61	1508.03	1620.58	2090.78	1845.07	1948.92	1648.96	1462.25	1879.16	2236.22	1925.15	2073.73
LOC101203842	522.519	574.765	391.431	51.1774	50.4853	153.037	528.625	334.641	526.967	116.029	130.637	35.4484	2388.58	2810.2	2088.77	753.265	951.261	1084.53	450.283	442.023	518.69	413.19	533.146	431.87	771.422	703.249	731.753	598.979	737.137	662.403	298.283	261.848	259.673	137.63	158.583	186.689
LOC101203845	1096.39	781.297	816.62	542.881	388.517	1168.9	876.061	890.405	917.313	457.369	589.771	561.503	3588.37	3181.06	2540.39	5004.97	3972.31	4141.88	1110.05	1071.51	1167.81	1325.8	1727.36	1709.19	823.283	898.854	1102.42	1660.45	1396.91	1403.15	1199.43	1141.14	1175.47	2337.57	2221.33	1927.35
LOC101203847	950.035	1802.75	1745.77	709.459	611.311	380.246	900.344	2286.91	659.685	825.692	730.555	649.415	6183.34	5169.22	8729.72	6568.74	6042.09	4788.12	28181	27698.6	27163	5842.15	5382.11	5197.24	23064.9	22440.6	23129.7	4414.54	4964.34	4528.2	22335.5	22001.7	21339.7	1874.54	1833.03	2028.12
LOC101203848	2061.83	1630.64	1670.21	1876.5	1446.51	1634.59	1873.54	2162.75	2076.64	948.466	961.39	588.444	8367.37	10777.7	6963.24	27818.1	24941.2	25548.7	3112.03	2831.33	2960.47	7103.28	7233.96	7383.58	2679.14	2628.57	2668.41	4760.54	5980.68	5296.55	3224.4	3073.21	3059.58	5425.18	6204.56	6973.26
LOC101203849	2818.65	3597.49	4030.85	1703.91	1628.7	1723.78	2678.62	5792.95	2920.57	1488.13	1587.94	2030.49	16113.7	14644	15761.7	8172.58	7720.74	7589.54	8713.04	9540.71	9441.06	7009.86	7089.72	7393.16	10339.7	10651.2	10428.4	7918.87	7253.11	7287.32	16222.8	14565.4	14656.6	9599.95	10086.4	9696.17
LOC101203850	39.7987	58.4371	52.2444	13.0452	19.7551	28.1664	44.8304	41.3867	52.3064	8.09502	15.2199	5.67175	28925.3	29372.2	22804	8501.13	6747.17	6712.97	10056.3	10722.5	10172.1	2051.58	2372.11	2237.71	8344.88	8399.87	9077.95	2050.79	2393.7	2520.51	7752.21	7943.8	7510.69	4031.81	3727.87	3350.86
LOC101203855	107.842	168.107	100.47	22.0765	8.78005	46.0051	136.359	132.437	172.533	6.74585	16.4882	22.687	784.269	870.627	797.53	413.265	500.077	435.09	184.649	186.55	215.362	41.319	75.5505	45.2767	106.499	145.307	167.613	146.919	62.2432	107.73	169.097	155.169	156.597	103.489	83.9558	79.555
LOC101203856	20.5413	11.2071	22.5053	329.141	190.966	275.092	35.4907	23.6495	24.2015	318.404	752.117	343.141	77.051	21.8152	4.10569	320.538	5884.26	699.556	24.8358	12.8655	21.2329	144.617	141.657	146.278	25.9302	16.7662	22.987	372.949	313.883	473.654	4.20117	0	5.9467	322.203	332.325	243.969
LOC101203858	844.761	659.619	592.371	8.02782	4.39003	47.8828	720.088	558.129	997.725	8.09502	12.6833	19.8511	1799.69	1026.31	2547.58	1068.08	1157.12	1354.32	2866.91	2785.39	2711.75	3118.69	2587.6	2838.5	1005.72	1026.46	957.791	1325.75	1352.46	1154.75	1815.96	1987.03	2204.24	1219.46	1171.88	1353.5
LOC101203860	1226.06	910.178	1028.81	90.313	66.9479	208.431	1223.5	702.391	1404.47	156.504	176.297	147.465	16737.5	15589	12066.6	15415.6	14627.5	16947.2	15847.4	15332.9	13986.4	21031.4	19886.9	18374.5	13177.2	13883.3	13560.4	13234	16059.6	13831.2	12547.8	13314.4	12978.7	6346.98	7195.71	8342.67
LOC101203861	642.557	902.173	921.912	245.852	192.064	301.38	826.56	858.478	757.272	215.867	294.251	185.75	1776.76	1615.32	2089.79	1645.05	1512.24	1592.13	978.313	1040.27	1113.21	741.946	764.09	756.643	937.19	840.173	900.324	786.758	614.429	814.649	1538.68	1371.74	1560.02	1325.09	1104.25	1036.34
LOC101203862	8.3449	8.00509	12.8602	0	6.58504	0	11.2076	0	6.24554	2.69834	7.60995	2.83587	18.3455	3.96641	4.10569	0	3.43106	4.26559	45.3523	55.138	24.2662	12.5754	0.858528	1.74141	41.6735	30.738	22.987	0	0	0	391.759	256.46	342.927	12.8028	4.66421	10.6073
LOC101203863	88.5843	83.2529	68.3196	31.1078	35.1202	25.3497	87.7929	44.9341	90.5603	37.7767	46.928	96.4197	757.668	709.987	709.257	681.144	585.853	552.393	381.175	347.369	354.893	303.605	248.115	293.428	398.213	353.953	408.019	220.814	324.554	276.001	362.351	380.38	448.976	457.699	404.62	427.476
LOC101203864	1841.65	1671.46	1626.01	3110.78	3143.26	2019.53	1690.48	1575.06	1809.64	3546.97	2851.19	3102.45	6592.45	6615.97	7171.61	8257.29	8298.01	8583.42	3389.54	3159.41	3186.45	3930.7	3424.67	3707.46	3036.61	3045.86	3094.62	3373.06	3977.34	3683.28	2700.3	2679.9	2810.81	2629.9	2912.8	3314.79
LOC101203865	129.667	117.675	131.013	48.1669	52.6803	115.482	148.501	68.5837	143.647	74.2043	104.003	90.748	554.951	472.994	439.308	421.279	285.636	384.969	187.888	212.281	197.163	170.666	240.388	192.426	145.394	190.017	201.136	153.005	216.073	186.078	200.606	191.806	176.419	293.397	234.377	260.94
LOC101203866	1573.98	2131.75	2200.69	4488.56	6081.28	2511.5	1288.87	2176.94	1888.49	3345.94	2421.23	3530.66	5752.22	4011.03	5747.96	4703.9	5200.63	4535.38	1118.69	1114.71	1226.96	1019.5	986.449	1003.92	1561.37	1746.48	1241.3	709.386	1159.5	1192.15	2614.18	2395.43	1951.51	553.72	537.55	881.47
LOC101203867	2072.1	4069.79	3261.66	1042.61	834.105	1590.46	2050.99	4513.51	1690.2	806.803	1269.59	1425.03	4505.65	4263.89	4061.55	10637.3	8920.75	8178.19	3997.48	3782.46	3661.16	5277.16	5265.35	4913.39	3455.19	3739.79	3789.98	4710.11	4550.87	4495.26	4027.87	4085.05	4076.47	7971.86	8273.14	7628.8
LOC101203868	645.767	680.432	748.3	631.188	612.409	474.134	485.663	517.925	491.055	966.005	967.732	755.761	1477.73	2044.68	1659.72	1301.61	1834.76	1840.6	767.749	738.849	632.438	885.664	667.935	788.859	1208.53	1075.83	952.045	1157.97	1176.4	1205.5	344.496	417.017	411.314	107.757	139.926	99.709
LOC101203869	92.4358	44.8285	62.6932	27.0939	21.9501	87.3157	83.123	50.8465	52.3064	51.2684	50.733	48.2099	299.031	273.682	280.213	250.707	240.174	355.11	92.8642	106.6	45.4991	138.329	196.603	183.719	100.942	83.831	97.6947	213.859	165.389	117.523	90.3251	117.454	107.041	187.774	237.875	203.661
LOC101203870	85.3747	62.4397	89.2173	318.102	432.418	269.458	118.614	102.875	135.06	528.874	672.212	1019.5	41.2773	202.287	35.9248	914.678	1370.71	1047.2	5.39908	16.5414	12.1331	338.636	372.601	345.67	40.7474	19.5606	28.7337	466.838	492.61	447.834	42.0117	68.9641	34.6891	631.604	659.986	682.052
LOC101203871	959.663	993.431	968.53	336.165	284.254	696.648	1154.38	860.843	1064.86	400.703	431.231	375.753	4731.3	5354.65	4802.63	6648.88	5901.42	5858.78	1061.46	1157.9	1358.91	1871.93	1741.95	1775.37	970.529	1143.83	1099.54	2019.49	1914.42	1789.56	951.565	852.353	831.547	1334.69	1602.16	1377.89
LOC101203872	856.315	1165.54	838.321	1520.27	1134.82	848.747	1294.48	588.873	1075.01	441.178	607.528	313.364	3616.81	7793	5074.63	2519.66	4637.07	4339.17	1603.53	1792.9	1842.71	1289.87	1260.32	1075.32	1796.59	1799.57	1839.92	1894.3	1765.93	1843.87	957.867	830.802	942.553	193.109	156.251	133.652
LOC101203873	17.9736	23.2148	32.9541	105.365	193.161	108.91	16.8114	42.5692	39.0346	120.076	95.1244	148.883	177.951	172.539	170.386	176.296	241.89	170.623	103.662	62.4897	103.131	55.6909	51.5117	38.311	62.9732	53.093	82.3701	40.8592	92.4756	50.7486	88.2245	82.9724	77.3072	94.9539	94.4502	82.7372
LOC101203874	127.741	92.859	81.9835	4.01391	6.58504	31.9219	131.689	66.2187	58.5519	0	25.3665	5.67175	899.845	992.594	693.861	180.875	219.588	306.056	19.4367	23.8931	22.7496	37.7261	42.0679	67.0443	162.99	137.855	116.851	93.02	69.3567	77.4584	17.855	10.7756	20.8135	4.26759	23.321	16.9717
LOC101203875	103.99	78.4499	64.3008	465.614	601.434	290.114	79.3872	62.6713	80.4113	747.44	310.74	527.473	519.177	425.397	447.52	399.528	301.933	458.55	164.132	250.878	154.697	226.356	194.886	157.598	178.733	178.839	148.458	209.512	229.411	190.53	145.991	112.067	147.676	219.781	193.565	204.722
LOC101203876	475.659	381.042	406.702	659.285	891.175	577.411	407.209	405.59	359.899	661.093	707.725	846.509	1433.7	1258.34	1298.42	1919.79	1604.88	1914.18	322.865	288.555	327.594	663.799	600.111	724.427	349.131	450.824	349.594	521.607	604.648	533.306	499.939	372.837	443.029	671.079	851.218	897.381
LOC101203877	541.776	550.75	660.69	6.02087	19.7551	200.92	497.804	681.107	590.203	118.727	252.397	123.361	3.66909	0	0	115.623	82.3454	52.2534	809.862	737.93	775.001	475.169	405.225	403.136	361.17	429.401	415.681	256.457	236.524	275.111	3736.94	4101.21	3543.24	2582.96	2354.26	2299.67
LOC101203878	132.876	130.483	59.4782	129.449	195.356	95.7657	151.303	54.3939	64.0168	82.2993	150.931	138.958	265.092	166.589	176.545	130.505	145.82	83.1789	79.9064	54.219	53.0823	32.3366	74.6919	52.2423	59.2689	37.2582	33.5227	31.2964	27.5648	52.5293	42.0117	51.7231	34.6891	49.0773	52.4724	48.7937
LOC101203879	0	0	0	0	0	0	0	0	0	0	0	0	12.8418	3.96641	4.10569	0	0	0	0	0	6.06655	0	0	0	0	0	0	0	0	0	8.40234	10.7756	17.8401	4.26759	0	0
LOC101203881	9.62873	15.2097	12.8602	15.0522	3.29252	7.51103	12.1416	23.6495	14.8332	12.1425	5.0733	31.1946	288.024	274.674	270.975	251.851	353.399	479.878	561.504	574.354	535.373	151.802	150.242	117.545	587.133	456.413	642.678	144.311	105.813	183.407	826.58	741.364	760.187	486.505	410.45	406.261
LOC101203882	517.384	457.891	490.293	720.497	591.556	499.484	524.889	527.385	493.398	781.169	663.334	636.654	2064.78	2470.08	2195.52	2985.58	2883.8	2986.98	1213.71	1326.99	1263.36	1469.52	1561.66	1333.05	1283.54	1265.85	1264.28	1510.92	1335.56	1254.47	1231.99	1289.84	1425.23	1498.99	1345.62	1457.45
LOC101203883	439.712	571.563	525.659	496.721	523.511	416.862	527.691	538.027	572.247	586.889	451.524	372.917	3395.75	3194.94	3272.23	2635.28	2643.63	2751.3	1551.7	1452.89	1383.17	1023.99	1210.52	1202.44	1488.21	1410.22	1470.21	1108.42	1065.25	1017.64	1833.81	1841.56	1776.08	1575.81	1660.46	1491.39
LOC101203884	195.784	179.314	242.735	496.721	560.826	387.757	178.388	341.736	152.235	509.986	433.767	503.368	725.563	605.869	775.975	878.046	1157.98	1116.52	591.739	588.138	627.888	304.503	382.045	282.979	559.351	607.309	581.379	326.874	415.251	365.924	558.755	497.835	520.337	234.718	380.133	415.808
LOC101203885	5214.28	4637.35	4143.38	5270.27	5281.2	7383.34	4995.79	4352.7	4843.42	4761.22	4326.26	4971.29	12580.4	12966.2	12053.3	18388.6	17026.6	17134.9	6097.72	6017.39	6479.07	9011.14	10144.4	10263.9	5682.41	5060.6	6387.51	10317.4	8194.76	9349.32	5622.21	5276.83	5431.32	13669.1	12385.8	10905.4
LOC101203886	1713.27	4273.12	6460.62	1674.8	2117.09	1953.81	2978.42	7266.32	2708.22	2983.01	3071.88	3882.31	3454.45	2953.98	3311.24	7101.06	6882.7	7703.65	10624.3	11888.7	11797.9	5006.79	5188.94	4875.08	11592.6	12282.2	12649.6	6075.85	5767.28	6219.82	13253.6	12194.8	12096.6	5457.18	5345.18	5190.17
LOC101203887	39.1568	56.0356	27.3278	0	0	1.87776	38.2926	37.8393	78.8499	0	0	0	224.732	467.045	180.65	2.28956	29.164	15.9959	203.005	243.526	295.744	40.4208	28.3314	28.7333	192.624	166.731	124.513	118.231	96.9215	73.8971	723.651	632.53	601.608	102.422	79.2916	48.7937
LOC101203889	356.263	439.479	369.729	533.85	418.15	435.64	358.643	366.568	411.425	350.784	445.182	372.917	1643.75	1790.83	1711.04	2262.08	2404.31	1992.03	1195.36	1240.6	1184.49	762.605	1040.54	1004.79	1104.81	1064.65	1115.83	988.446	833.17	954.43	1327.57	1584.02	1600.65	1264.27	1201.03	991.786
LOC101203890	107.842	209.733	168.79	2.00696	2.19501	1.87776	169.048	113.518	102.271	5.39668	7.60995	1.41794	0	7.93282	0	3.43434	0	4.26559	0	0	3.03327	3.59296	1.71706	0	0	1.86291	3.83117	0	3.55675	5.34196	2.10058	0	0	4.26759	0	0
LOC101203891	13364.7	13872.8	12862.6	22028.3	25349.1	17713.8	14136.5	12565	13901.8	18899.2	15131.1	23010.3	36027.8	38538.6	40031.5	36947.7	34044.7	35598.4	21877.1	22239.9	23726.3	16951.6	19298	17642.2	21723	19723.6	21522.5	24628.6	20007.6	23349.7	21347.2	21565.3	22701.5	30043.8	25171.6	21718.5
LOC101203892	13308.8	8454.17	8261.04	4121.28	1709.91	5969.39	12205.1	5862.72	13303	895.849	2053.42	523.219	61279.4	55454.4	58515.3	71395.3	50304.5	48932.7	21731.3	20760.4	20868.9	16546.5	16348.9	15747.6	14492.2	14146	13348.7	12319.5	13412.5	12258.9	23959.3	24681.6	24927.6	25658.9	25863	26117.4
LOC101203893	12.8383	9.60611	1.60752	426.478	411.565	340.813	27.085	7.09486	27.3242	29.6817	48.1964	38.2843	226.567	513.65	242.236	597.575	1387.86	1592.13	28.0752	56.9759	27.2995	282.945	257.558	253.375	50.0082	52.1615	36.3961	279.06	249.862	368.595	10.5029	38.7923	45.5914	169.637	137.594	118.802
LOC101203894	156.627	230.547	241.128	360.249	522.413	232.842	175.586	202.204	201.419	344.038	421.084	389.933	777.848	685.197	814.979	823.096	879.209	757.141	548.547	668.088	582.389	546.13	490.22	492.819	666.776	654.813	600.535	583.331	625.989	545.77	557.705	568.954	428.163	549.452	416.281	373.378
LOC101203895	82.8071	79.2504	234.698	880.05	1622.11	850.624	93.3966	348.831	66.3588	1413.93	1197.3	1900.04	44.9464	31.7313	11.2906	54.9494	170.695	162.092	1356.25	1422.56	1389.24	534.453	487.644	528.518	1668.79	1581.61	1649.32	671.135	596.645	691.784	1744.54	1878.19	1753.29	683.882	728.783	619.468
LOC101203896	464.105	447.484	623.717	584.024	724.354	365.224	594.937	621.983	651.097	465.464	500.988	394.187	1023.68	1262.31	942.255	2287.27	2581.01	3085.08	306.668	379.533	324.56	368.278	364.874	403.136	392.657	392.143	373.539	279.929	443.705	354.35	331.892	245.685	278.504	304.066	403.454	309.734
LOC101203897	2613.88	1268.01	1442.75	17044.1	35493.4	18548.5	2020.17	1474.55	2036.05	21049.7	19576.6	50238.9	6382.39	5208.89	6429.51	13862.1	13492.6	11647.2	925.403	957.563	1113.21	1673.42	1604.59	1670.01	1400.23	1407.43	1546.83	1813.45	1546.3	1655.12	3312.62	3586.13	3424.31	6792.94	7613.16	7111.16
LOC101203898	1184.98	1147.93	1136.52	2713.4	2674.62	1763.21	1147.84	1227.41	1471.6	2985.71	2348.94	2928.04	3134.32	3332.77	3654.06	2832.18	3710.69	3564.96	3769.64	3515.96	3662.68	2308.48	2377.26	2292.57	3804.33	3961.48	3765.08	2357.66	2513.74	2498.26	3075.26	3148.64	3239.96	1896.94	1875.01	1885.98
LOC101203899	14.7641	12.0076	23.309	5.01739	9.87756	7.51103	17.7454	10.6423	6.24554	5.39668	8.87828	12.7614	24.7664	13.8824	56.4532	32.0538	42.0305	38.3903	48.5917	9.18966	24.2662	3.59296	12.0194	8.70705	24.078	43.7784	31.6071	19.1256	16.0054	22.2582	18.9053	32.3269	75.3249	12.8028	25.6532	25.4576
LOC101203900	219.535	191.322	262.829	530.84	489.488	352.08	275.52	217.576	206.883	456.019	448.987	531.726	403.6	406.557	330.508	674.275	597.004	776.337	240.799	198.497	198.679	386.243	353.714	316.937	288.01	279.437	186.769	385.12	440.148	362.363	200.606	119.61	109.023	296.598	226.214	243.969
LOC101203901	0	0	0	0	0	0	0	0	0	0	0	0	7.33819	0	0	0	0	0	0	0	0	0	0	0	0	0	0	0	0	0	0	0	0	4.26759	0	2.12147
LOC101203903	1235.04	1214.37	1466.06	1181.09	1102.99	1145.43	1250.58	1090.24	1267.84	1320.84	1355.84	1189.65	5235.8	5585.69	5031.52	6027.26	5687.84	5606.05	1668.32	1780.96	1628.87	2272.55	2377.26	2331.75	1643.79	1574.16	1667.51	1977.76	1985.56	2017.48	1574.39	1577.55	1717.61	1707.04	1872.68	2032.37
LOC101203904	809.455	457.891	470.199	93.3234	63.6554	486.339	599.606	372.48	541.02	90.3944	117.954	76.5686	13189.5	8569.42	9110.52	3303.83	2955	2739.57	1442.63	1206.6	1519.67	1782.11	1630.34	1745.76	1165.93	1127.99	1060.28	1384.87	1295.55	1124.48	1737.18	2104.48	2481.76	2505.08	2388.08	2621.07
LOC101203905	40.4407	37.6239	40.9917	79.2747	108.653	97.6434	26.1511	26.0145	56.2098	151.107	82.4411	172.988	91.7274	86.2694	58.506	190.033	165.549	119.436	66.9486	77.1931	100.098	63.775	58.3799	103.614	54.6386	55.8873	79.4967	66.0702	83.5837	65.8842	50.414	62.4987	62.4404	53.3449	100.281	55.1581
LOC101203906	341.499	428.272	481.452	1078.74	1100.8	972.679	341.832	627.895	306.031	817.597	635.431	869.196	1291.52	1413.03	1303.56	4753.12	4582.18	4472.47	543.148	587.219	498.973	767.995	729.749	695.693	688.075	630.595	548.814	705.908	543.294	661.513	628.075	562.488	631.342	985.814	986.48	861.316
LOC101203907	5836.29	7147.74	10491.5	3258.29	3295.81	4098.21	7079.47	14444	7500.11	5147.08	7479.31	11810	8791.15	8653.71	10165.7	10177.1	10034.1	10166	33992.6	32282.4	33866.5	24112.3	23193.1	24405.9	38750.8	39697.7	38035.8	24805	26149.3	25761.6	44184.7	42605.8	41495.1	23397.1	22953.7	28250.5
LOC101203909	2082.37	1641.84	1859.9	1761.1	1794.42	2078.68	1718.5	1774.9	1840.87	1447.66	1779.46	1729.88	7528.98	7789.03	7139.79	11901.1	11428.9	11331.5	3302.08	3348.71	3043.89	5156.79	5308.28	4803.68	3166.26	3222.84	3315.87	4860.51	4490.4	4622.57	3113.07	3067.83	3228.07	6102.66	5902.56	5216.69
LOC101203911	161.121	103.266	122.975	16.0556	14.2676	31.9219	162.51	135.985	127.253	10.7934	43.1231	25.5229	1150.26	985.652	1309.71	240.404	199.859	171.69	408.171	449.374	576.322	206.595	107.316	162.822	427.848	485.288	449.204	105.191	90.6972	207.446	987.275	989.204	954.446	298.731	278.687	428.536
LOC101203912	0	0	0	1.00348	0	0	0	0	0	0	0	0	0	0	0	0	0	0	0	0	0	0	0	0	0	0	0	0	0	0	0	0	0	0	0	0
LOC101203913	152.134	87.2555	45.8143	377.308	505.95	130.504	160.642	28.3794	197.515	329.197	256.202	435.307	232.987	262.775	339.746	133.939	470.055	377.504	49.6715	56.0569	63.6987	42.2173	70.3993	20.8969	84.273	68.9277	49.8052	81.7185	85.3621	86.3617	23.1064	25.8615	37.6625	4.26759	11.6605	6.3644
LOC101203914	450.625	525.934	482.256	206.716	153.651	380.246	449.238	373.663	405.179	175.392	317.081	218.362	5231.21	5056.18	4885.77	3310.7	3126.55	3236.51	1922.07	1780.04	2021.68	1832.41	1601.15	1696.13	1701.2	1902.96	1611.01	1540.48	1797.05	1654.23	1654.21	1604.49	1533.26	1392.3	1680.28	1565.64
LOC101203915	155.343	130.483	46.6181	1583.49	1367.49	529.528	169.048	66.2187	173.314	739.345	509.867	652.251	44.0291	641.567	20.5284	2887.13	2557.85	2871.81	6.4789	3.67586	27.2995	53.8944	63.5311	24.3797	7.40862	13.0404	9.57791	27.8191	49.7945	62.3229	16.8047	0	7.92894	60.8132	37.3137	65.7655
LOC101203916	75.746	73.6468	81.1797	55.1913	43.9003	56.3327	104.604	112.335	114.762	74.2043	67.2212	62.3892	481.569	508.692	603.536	752.12	777.135	806.196	62.6293	106.6	115.264	81.7398	128.779	82.717	75.0123	92.2141	101.526	94.7586	138.713	120.194	31.5088	54.9558	25.7691	71.4822	103.779	96.5268
LOC101203918	148.924	228.145	133.424	4.01391	4.39003	46.944	103.67	173.824	126.472	9.44419	7.60995	11.3435	669.61	813.114	755.446	249.562	212.726	206.881	107.982	204.929	163.797	77.2486	125.345	125.382	268.562	219.823	219.334	193.864	164.5	186.969	58.8164	25.8615	93.165	78.9504	60.6347	46.6723
LOC101203923	324.809	555.553	471.807	32.1113	37.3152	33.7996	249.369	334.641	274.023	21.5867	17.7566	11.3435	1109.9	1406.09	1235.81	415.555	577.275	479.878	829.299	775.607	812.917	473.372	378.611	266.436	1205.75	1047.89	1091.88	564.205	576.194	516.389	350.798	268.313	289.406	21.338	51.3063	35.0042
LOC101203924	0	0	0	0	0	0	0	0	0	0	0	8.50762	0	0	0	0	0	0	0	0.918966	0	1.79648	0	6.09494	0	9.31455	0	6.95476	0	14.2452	12.6035	4.31026	0	6.40139	4.66421	2.12147
LOC101203925	14872.5	8833.61	6439.72	386.339	398.395	2595.06	25802.7	14131.8	22405.9	1590.67	532.697	446.65	7192.34	9791.08	7187	643.366	1043.04	2017.62	894.088	909.776	922.115	560.501	532.287	719.202	1478.95	1510.82	1610.05	1187.53	1077.7	1306.11	1728.78	1691.78	1830.59	469.435	712.458	692.659
LOC101203933	2.56766	4.80305	4.82256	16.0556	8.78005	8.44991	0	0	1.56138	32.3801	8.87828	22.687	26.6009	42.6389	20.5284	0	6.86212	8.53117	8.63853	22.0552	3.03327	9.88064	16.312	1.74141	5.55646	12.1089	22.987	1.73869	42.681	8.90326	3.15088	4.31026	13.8756	6.40139	9.32842	14.8503
LOC101203934	2043.22	2203	2323.67	2381.25	3186.06	1852.41	2291.02	2408.71	2525.54	2597.15	2380.65	2691.24	8848.02	9019.61	9003.77	6932.78	6891.28	7099	3961.85	3500.34	4028.19	3527.39	3398.05	3289.52	3970.09	3789.16	4075.4	3197.45	3812.84	3291.54	4243.18	3773.63	3802.92	3049.19	2938.45	3317.97
LOC101203935	159.837	142.491	88.4136	13.0452	9.87756	174.631	114.878	83.9559	82.7534	25.6342	58.343	5.67175	2443.62	1925.69	1751.08	2196.83	1938.55	2067.74	380.095	429.157	347.31	1317.72	1274.91	1272.97	267.636	274.779	284.464	1419.64	1137.27	1347.06	228.964	246.762	196.241	1362.43	1260.5	914.352
LOC101203937	161.763	167.306	127.798	105.365	109.751	154.915	158.774	165.547	140.525	137.615	134.442	124.778	741.157	627.684	729.786	686.867	583.28	735.814	136.057	202.173	219.912	220.069	214.632	220.288	250.041	209.577	171.445	221.683	233.857	238.607	174.349	246.762	178.401	305.133	307.838	257.758
LOC101203938	871.721	840.534	860.023	900.12	1022.88	683.504	1003.08	1076.05	995.383	590.936	679.822	677.774	2277.59	2165.66	2153.43	2070.91	2156.42	2095.47	1030.14	997.078	1157.19	1046.45	1045.69	1003.05	1021.46	1144.76	958.749	896.295	935.426	1060.38	1573.34	1409.45	1532.27	1030.62	1288.49	1237.88
LOC101203939	3.85149	9.60611	17.6827	4.01391	2.19501	0	0	7.09486	1.56138	5.39668	0	0	138.508	144.774	183.729	72.1211	67.7634	72.515	171.691	192.064	188.063	45.8102	85.8528	69.6564	116.686	111.775	111.104	40.8592	55.1297	49.8583	149.141	114.222	122.899	27.7393	40.8118	41.3686
LOC101203940	279.875	460.293	390.627	317.099	365.47	343.63	381.058	227.036	374.732	318.404	287.91	275.08	394.428	441.263	315.111	1411.51	2270.5	2861.14	265.635	339.098	259.345	382.65	368.309	377.886	363.022	305.517	341.932	499.004	636.659	556.454	662.734	701.494	804.787	224.049	279.853	253.515
LOC101203942	1429.55	1605.02	1429.89	2574.92	2537.43	2347.2	1662.46	1351.57	1355.28	2174.86	1882.19	2048.92	4161.67	4003.1	4241.17	5145.78	4869.53	5076.05	1693.15	1777.28	1821.48	1698.57	1633.78	1989.56	2017	2065.04	2085.11	1888.22	1715.24	2060.22	2935.57	2630.33	2149.73	2002.57	2381.08	1997.36
LOC101203943	2070.18	2101.34	2356.62	3126.84	3179.48	2225.14	1966.93	3179.68	3078.27	3232.61	2515.09	3559.02	9001.21	9435.09	11134.6	7435.34	7197.5	7651.39	6416.27	6629.42	5902.75	6867.94	5203.54	5631.72	7012.26	6412.14	7044.56	5509.04	6261.66	6367.61	8495.81	8326.34	7734.68	7720.07	5945.7	5409.74
LOC101203944	566.169	414.664	412.329	335.162	309.497	346.446	587.465	459.983	533.213	304.912	394.449	362.992	2956.37	2561.31	2772.36	3108.08	3112.83	3029.63	1348.69	1281.04	1374.07	1500.06	1638.93	1547.24	1168.71	1179.22	1281.52	1567.43	1459.16	1566.08	1556.53	1589.41	1562.99	2181.81	2102.39	1955.99
LOC101203945	5093.6	8314.88	9919.2	5204.04	6379.8	7036.9	7538.98	11834.2	6730.35	8490.32	8435.63	14040.4	9382.79	10048.9	10379.2	10164.5	10324.1	10624.5	12292.6	13247.8	13687.6	7219.15	7703.57	7901.65	13468.9	13093.5	14116.9	9443.7	9669.92	8902.37	14956.2	14216.3	14056	11550.2	10612.2	9381.13
LOC101203947	794.049	585.972	683.196	239.831	210.721	244.109	1031.1	791.077	941.515	236.105	215.615	129.032	2210.63	2466.11	2377.19	1924.37	1942.84	1937.64	1102.49	946.535	967.614	1351.85	1405.41	1400.09	934.412	878.362	814.123	1032.78	1128.38	1204.61	893.799	878.215	1068.42	1332.56	1146.23	1204.99
LOC101203948	1179.2	1183.15	1447.57	2996.38	3337.52	1683.41	1076.86	1571.51	1309.22	3376.97	2847.39	3530.66	8942.5	8002.23	8873.42	7925.31	8020.96	6823.87	4179.97	3777.87	3878.04	4142.68	4062.55	3659.57	4045.11	4554.82	3988.24	2856.67	3824.4	3433.1	4810.34	4957.87	5183.54	2506.14	3018.91	4168.68
LOC101203949	1320.42	1403.29	1099.54	1229.26	1443.22	959.534	1354.25	1171.83	1315.47	1087.43	1312.72	1172.63	6372.3	8557.53	7528.8	5894.47	6985.63	6608.46	2779.45	3016.05	2617.71	2809.69	2743.86	2882.03	3814.51	3968.93	3878.1	3118.34	3457.16	3419.74	1862.17	1857.72	1912.86	1383.77	1335.13	1434.11
LOC101203950	2068.25	3720.76	3993.88	976.384	899.955	936.062	3964.69	3541.52	3120.43	737.996	757.19	730.238	8536.15	7524.28	9464.63	3136.69	3328.98	3478.59	3951.05	4882.47	4706.12	1890.79	1573.68	1882.46	4384.98	4558.54	4114.67	1735.21	1757.04	1917.76	3685.48	3604.45	3734.53	1304.82	1238.35	1246.36
LOC101203951	134.802	148.094	116.545	151.525	144.871	205.615	103.67	66.2187	117.885	236.105	197.859	285.005	471.479	408.54	385.935	642.221	513.801	586.518	267.794	367.586	232.045	382.65	224.076	297.781	338.018	287.82	289.253	275.582	315.662	339.214	231.064	274.779	219.037	232.584	309.004	217.45
LOC101203952	3488.81	2612.06	2561.58	5399.71	3323.25	8357.9	3017.65	3036.6	2988.49	2509.46	4366.84	3811.42	16329.3	18107.6	13470.8	65942.7	61841.4	62629.5	7718.53	7544.71	7831.91	24441.1	26076.1	25119	5552.76	5816.01	5714.18	19728.1	19605.7	18800.1	7478.08	7510.62	7623.67	25328.2	28679.1	27319.2
LOC101203953	2606.18	2948.27	3921.54	3215.14	4318.69	2211.06	3330.52	4729.91	3340.58	4035.37	3485.36	4891.88	5189.02	5759.22	6586.55	7376.96	7997.8	8266.7	9070.46	8440.7	8899.62	7370.95	6697.38	6957.8	10059.1	11284.6	10371	6768.72	7870.21	7207.19	10832.7	10653.9	10207.5	5373.96	5325.36	6655.04
LOC101203954	15.406	12.8081	12.8602	0	0	15.9609	23.3492	9.45981	15.6138	0	0	0	0	0	0	0	0	0	0	0	0	0	0	0	0	0	0	0	1.77838	0	0	0	0	0	0	0
LOC101203955	1543.16	1549.79	1633.24	3050.57	2789.86	2038.31	1548.52	1550.23	1658.19	2164.07	2158.69	2280.04	7444.59	6881.72	7171.61	6699.25	7052.54	7283.49	2707.1	2400.34	2435.72	2854.61	2746.43	2688.74	2760.64	2590.38	2653.08	2442.86	3208.19	2695.02	2912.46	2963.3	2934.7	2092.19	2463.87	2716.54
LOC101203956	298.491	317.802	393.038	275.956	255.719	158.671	348.37	307.444	330.233	315.706	305.666	154.555	1279.6	1092.75	1151.65	728.079	774.561	745.411	293.71	223.309	363.993	319.773	319.372	272.531	276.897	304.586	274.886	223.422	315.662	245.73	237.366	231.676	392.482	181.373	151.587	213.207
LOC101203958	2294.85	2636.88	2693.4	2101.28	2087.46	1578.26	2531.05	2180.49	2690.27	1722.89	1629.8	1758.24	13413.3	12405.9	13887.5	12486.1	11392	11223.8	4673.44	4455.15	4328.48	4313.35	4232.54	4177.64	3938.61	3922.36	3942.27	4032.89	3840.4	3668.15	5099.17	5380.28	5334.19	4288.93	4400.68	5004.54
LOC101203959	89.2262	88.056	113.33	202.703	222.794	199.981	119.548	92.2332	113.2	156.504	135.711	224.034	155.019	212.203	148.831	81.2793	104.647	100.241	144.695	109.357	113.748	67.368	66.1067	55.7251	117.612	121.089	114.935	83.4572	104.035	73.8971	100.828	75.4295	151.641	43.7428	29.1513	46.6723
LOC101203960	1422.48	1508.96	1363.98	489.697	441.198	983.006	1457.92	1656.65	1424.76	580.143	564.405	414.038	5571.52	4981.81	5420.53	4860.73	4987.9	4814.78	2402.59	2565.75	2541.88	2857.3	3011.72	2967.36	2569.86	2336.09	2579.33	2819.29	2587.54	2554.35	2711.85	2477.32	2714.67	3526.1	3600.77	3166.29
LOC101203962	103.99	159.301	130.209	47.1635	31.8277	60.0883	156.906	109.97	114.762	82.2993	50.733	41.1202	614.573	488.86	589.166	349.158	285.636	269.798	152.254	139.683	100.098	78.1468	84.1357	45.2767	88.9034	74.5164	67.0454	22.603	91.5864	85.4713	98.7275	53.8782	124.881	67.2146	82.7897	81.6765
LOC101203963	161.763	184.117	165.574	486.687	439.003	274.153	124.218	167.912	169.41	380.466	338.643	395.604	915.439	921.198	771.869	902.086	1042.18	1177.3	444.884	448.455	511.107	517.386	455.878	466.698	493.599	496.466	458.782	358.17	382.351	457.628	446.374	545.247	541.15	427.826	502.569	450.812
LOC101203964	68.043	84.8539	120.564	24.0835	8.78005	62.9049	99.9344	115.883	87.4375	24.2851	20.2932	17.0152	54.1191	47.5969	67.7438	34.3434	87.492	82.1125	45.3523	56.9759	78.8651	57.4873	75.5505	40.0524	93.5338	89.4197	103.441	107.799	74.6918	76.5681	51.4643	25.8615	56.4937	10.669	16.3247	24.3969
LOC101203965	173.959	107.268	68.3196	6.02087	19.7551	99.5212	126.085	68.5837	85.8762	26.9834	25.3665	14.1794	222.897	234.018	170.386	298.787	231.596	205.815	107.982	69.8414	145.597	97.0099	215.491	106.226	97.2381	95.0085	113.977	98.236	83.5837	97.0456	33.6094	38.7923	77.3072	115.225	79.2916	49.8545
LOC101203966	20.5413	12.8081	20.8977	12.0417	0	5.63327	1.86793	9.45981	15.6138	10.7934	7.60995	14.1794	199.048	268.724	143.699	313.669	301.075	341.247	211.644	167.252	169.863	46.7085	54.0873	29.604	238.928	181.634	200.178	96.4973	46.2378	37.3937	147.041	92.6705	109.023	43.7428	30.3174	29.7005
LOC101203967	174.601	219.339	225.856	183.636	227.184	153.976	202.671	275.517	257.628	152.456	167.419	177.242	1668.52	1995.1	2223.23	1490.5	1549.12	1624.12	1051.74	1004.43	905.432	515.59	561.477	577.278	843.656	811.298	822.743	623.321	522.843	579.603	1335.97	1288.77	1218.08	1170.39	1094.92	1073.46
LOC101203968	581.575	550.75	380.982	688.386	684.844	584.922	587.465	564.041	630.019	713.711	621.479	621.057	3933.27	3542.99	3413.88	3151.58	2888.95	2681.99	1066.86	1125.73	1040.41	1032.08	1106.64	1086.64	1038.13	1062.79	1106.25	1109.28	1055.47	1097.77	1074.45	1286.61	1411.35	1300.55	1058.78	1096.8
LOC101203969	127.741	205.731	143.069	367.273	253.524	244.109	170.916	199.839	142.867	341.34	412.206	351.648	1541.94	1252.39	1239.92	2723.43	2860.64	3042.43	529.11	571.597	550.539	829.973	751.212	833.265	520.455	477.837	441.542	738.944	765.591	850.262	904.302	1026.92	882.094	1695.3	1469.23	1263.33
LOC101203970	41.0826	18.4117	4.82256	0	0	0	22.4152	9.45981	17.1752	0	0	0	0	0	0	0	0	0	0	0	0	0	0	0	3.70431	0	0	0	0	1.78065	0	0	0	0	2.3321	0
LOC101203971	2140.15	3594.28	2031.1	94.3269	64.7529	788.658	1410.29	1850.58	1303.76	122.774	308.203	205.601	1921.69	2281.68	1952.25	446.464	574.702	681.427	889.769	887.721	952.448	729.371	913.474	853.291	1347.44	1295.65	1277.69	1141.45	1043.91	1278.51	642.779	699.339	463.843	577.192	694.967	705.388
LOC101203972	375.52	346.62	328.738	130.452	152.553	236.598	436.162	436.334	395.03	214.518	186.444	133.286	829.215	1008.46	964.836	986.8	979.567	1169.84	853.055	771.013	759.835	702.423	652.481	640.839	638.067	665.991	704.934	504.22	552.186	633.912	655.382	506.455	631.342	399.02	397.624	530.367
LOC101203973	252.915	337.815	264.437	385.335	263.402	540.794	314.747	286.159	279.488	430.385	456.597	411.202	924.612	1013.42	837.56	1617.57	1608.31	1527.08	278.593	230.66	245.695	471.576	383.762	416.197	228.741	225.412	241.363	365.125	330.778	397.086	231.064	253.228	218.046	281.661	359.144	280.034
LOC101203974	486.572	240.953	356.065	10.0348	13.1701	50.6995	685.531	212.846	882.182	2.69834	17.7566	22.687	11.0073	17.8488	17.4492	365.185	531.814	496.941	32.3945	25.731	51.5656	245.219	287.607	352.636	5.55646	16.7662	13.4091	315.572	288.986	275.111	0	8.62051	17.8401	37.3414	44.31	25.4576
LOC101203976	627.151	512.326	554.594	780.706	759.474	723.876	604.276	522.655	548.827	603.079	692.505	683.446	3878.23	3849.4	3847.03	4419.99	3915.69	4373.29	2349.68	2111.78	2309.84	2145	2387.57	2256.87	2180.91	2269.96	2300.61	2116.86	2151.84	2330.87	1854.82	1925.61	1913.85	2230.88	2157.2	2167.08
LOC101203977	4366.95	9771.01	9613.77	594.059	511.438	2703.03	5129.34	12734.1	4515.52	1612.26	2951.39	3164.84	8828.76	6554.49	4589.13	15245	11218.7	11519.2	14383.2	13485.8	14267	13867.9	13951.9	14457.2	12303.9	12144.3	12840.2	13240.1	12742.1	12275.8	12928	12989	12913.3	14597.3	13997.3	14684.8
LOC101203978	15.406	4.80305	3.21504	4.01391	13.1701	0	7.47173	0	0	0	2.53665	14.1794	138.508	144.774	165.254	2.28956	6.86212	7.46477	2.15963	12.8655	6.06655	8.9824	1.71706	13.9313	26.8562	23.2864	44.0584	0	0	5.34196	0	0	0	0	0	4.24293
LOC101203979	261.26	269.771	81.9835	22.0765	21.9501	276.969	282.992	63.8537	226.401	39.1259	195.322	39.7022	4091.96	5569.83	4431.06	4639.79	4908.99	5031.26	777.468	857.395	1000.98	849.735	764.948	824.558	1240.02	1121.47	1334.2	1201.44	1131.94	1270.5	736.255	753.217	765.143	1172.52	1191.71	1210.3
LOC101203980	527.654	500.318	569.062	1162.03	1245.67	611.21	411.879	471.808	540.239	1173.78	999.44	1003.9	2245.49	2945.06	2050.79	3841.88	3938.85	3972.33	900.567	825.232	975.197	1380.59	1322.13	1141.49	882.552	862.528	858.181	1050.17	1044.8	1267.82	871.743	683.176	775.054	869.522	932.842	1156.2
LOC101203981	77.6717	90.4575	67.5158	4.01391	0	0	93.3966	31.9269	109.297	0	5.0733	0	565.041	492.826	418.78	428.147	460.619	343.38	126.338	128.655	110.714	172.462	163.979	191.555	161.137	184.428	171.445	178.216	130.711	157.588	142.84	140.083	111.996	130.162	82.7897	141.078
LOC101203982	1178.56	1396.89	1552.86	1071.71	965.806	829.969	1516.76	1624.72	1530.16	626.015	864.998	670.684	4912.92	4910.41	4489.57	6890.42	6410.93	6614.86	2262.21	2233.09	2252.21	2209.67	2208.99	2315.21	2108.68	1902.03	2168.44	1931.69	2129.61	1978.31	2487.09	2615.25	2491.67	2305.57	2783.37	2418.47
LOC101203983	220.177	300.991	376.963	491.704	497.17	347.385	266.18	457.619	239.673	561.255	579.625	820.986	719.142	913.265	771.869	776.16	887.786	930.964	1624.04	1383.04	1393.79	820.093	613.848	677.409	1566	1481.01	1526.72	735.466	723.799	666.855	1373.78	1513.98	1484.69	648.674	650.657	745.696
LOC101203984	1364.07	1507.36	1417.03	2001.94	1787.84	1356.68	1467.26	1487.56	1630.87	1644.64	1278.47	1566.82	7153.82	6693.31	7057.68	7036.96	7124.59	7157.65	2738.41	2933.34	2817.91	3140.25	2974.8	3142.37	3017.16	3476.19	2859.96	2901.01	3181.52	2970.13	3145.63	2956.84	3010.02	3162.29	2637.61	3202.35
LOC101203987	1512.35	1442.52	1542.41	2423.4	2665.84	1849.59	1608.29	1397.69	1823.7	2245.02	2191.67	2496.99	9029.64	8663.63	9617.57	7281.94	7108.29	7008.36	4576.26	3999.34	4261.75	4141.78	3985.29	4350.91	3943.24	3879.51	3859.9	3720.8	3934.66	3855.11	4255.78	4213.28	4136.92	3706.4	3682.39	4290.67
LOC101203988	580.291	428.272	476.629	443.537	418.15	336.119	478.191	569.954	558.195	215.867	372.888	209.855	1816.2	1666.88	1499.6	1346.26	1300.37	1419.37	820.66	884.045	875.099	914.408	858.528	728.78	707.523	731.193	926.184	786.758	804.715	763.01	711.048	843.733	880.112	641.206	780.089	776.457
LOC101203989	372.311	355.426	231.483	82.2852	105.361	218.759	372.653	223.488	356.776	102.537	73.5629	92.1659	1083.3	1120.51	1196.81	1015.42	1135.68	1107.99	526.95	519.216	509.59	707.813	734.9	652.158	444.517	425.675	364.919	654.617	599.313	566.248	373.904	396.544	446.003	527.048	516.561	626.894
LOC101203990	2898.89	2984.3	3366.15	5380.65	5118.77	3558.35	2846.73	3257.72	3062.66	5032.4	4685.19	5810.71	13679.3	14568.6	12543.9	19148.7	18433.4	17960.2	5031.94	5210.54	4804.71	6957.76	6488.75	6354.41	4832.27	5359.59	4806.2	5023.08	5921.11	5332.17	4625.49	5016.06	4604.73	4557.79	4930.07	6015.42
LOC101203991	688.775	577.967	590.763	1040.61	1173.23	937.94	744.371	604.246	685.448	864.818	743.238	931.585	2349.14	2221.19	2295.08	1978.18	1857.06	1871.53	949.158	1053.14	1169.33	931.474	958.976	968.224	1044.62	1101.91	917.564	996.27	881.186	1025.66	956.816	952.567	955.437	862.053	1079.76	865.559
LOC101203992	90.5101	58.4371	52.2444	31.1078	43.9003	60.0883	70.0475	44.9341	71.043	26.9834	40.5864	39.7022	1368.57	1232.56	1081.85	808.214	711.087	698.49	1021.51	943.778	987.331	492.235	497.088	543.32	862.178	824.338	839.025	517.261	546.851	525.293	661.684	704.727	642.244	521.713	355.646	400.957
LOC101203993	272.814	232.948	238.717	639.215	692.527	330.485	215.746	281.429	214.69	671.886	526.355	534.562	1151.18	1101.67	1267.63	1340.54	1338.11	1495.09	617.655	520.135	568.739	677.273	655.915	637.356	610.285	620.349	536.363	726.773	664.224	616.106	592.365	602.358	522.319	674.279	694.967	623.711
LOC101203995	89.8681	108.869	51.4406	37.1287	26.3402	66.6604	49.5002	28.3794	70.2623	48.5701	88.7828	22.687	880.583	771.466	780.08	712.053	675.918	662.232	455.682	360.235	438.308	459.899	367.45	395.3	413.956	326.009	324.691	366.864	376.127	433.589	488.386	377.147	294.362	389.418	369.639	284.277
LOC101203996	928.851	1123.11	1295.66	3701.83	3486.78	1961.32	1047.91	957.806	1098.43	3189.44	2816.95	3235.73	5157.83	5494.47	4880.63	7004.9	6713.72	6374.92	2267.61	2292.82	1956.46	2571.66	2676.03	2178.5	1889.2	1871.29	2060.21	1973.41	2063.81	2054.87	2078.53	1969.79	2425.26	2135.93	2160.7	2606.22
LOC101203997	77.0298	76.0483	77.9647	6.02087	0	16.8998	94.3306	49.664	66.3588	2.69834	11.4149	8.50762	519.177	636.609	731.839	226.666	176.699	241.006	128.498	153.467	188.063	65.5715	77.2675	70.5271	244.484	270.122	291.169	100.844	86.2513	163.82	59.8667	53.8782	51.5381	12.8028	19.8229	16.9717
LOC101203998	60.982	95.2605	141.462	1594.53	2750.35	1822.36	115.812	108.788	52.3064	2319.22	2096.54	3257	460.471	772.458	716.442	8916.68	9438.84	10014.5	1734.18	1577.86	1540.9	1952.77	2085.36	2083.6	1444.68	1741.82	1832.25	1594.38	1772.15	1648.88	2531.2	2621.71	2542.22	2989.45	3283.6	2822.61
LOC101203999	322.241	221.741	205.762	705.445	729.842	512.628	359.577	137.167	384.881	389.91	454.06	533.144	7250.13	6832.14	5856.76	3355.35	3018.47	3323.96	2098.08	2086.97	1988.31	800.331	691.974	788.859	1630.82	1561.12	1515.23	760.677	865.18	803.074	1694.12	1615.27	1530.29	1442.45	1378.27	1256.97
LOC101204000	3068.36	1410.5	1128.48	1253.34	622.286	1757.58	3896.51	1256.97	3627.1	1504.32	1401.5	740.163	1195.21	1992.13	1769.55	5070.23	3502.25	4358.36	539.908	703.009	594.522	1657.25	1434.6	1616.9	452.852	475.042	566.055	1396.17	1195.96	1290.08	461.078	439.646	463.843	1158.65	1059.94	1184.84
LOC101204001	4053.69	4948.75	6876.16	3734.94	4183.69	3882.26	5222.74	8418.05	4969.11	5319.78	6535.68	9474.66	12993.2	11879.4	12974	6310.02	6131.3	6503.95	12273.2	13179.8	12462.2	9114.44	8198.08	8960.43	10181.3	10344.7	10282.8	9529.76	9695.71	9586.15	12260.1	12344.6	12804.2	13330.9	11421.5	11399.7
LOC101204002	421.738	316.201	316.681	554.923	779.23	411.229	517.417	310.991	479.345	492.447	530.16	540.234	3646.16	3345.67	3124.43	2199.12	1948.84	2059.21	780.707	809.609	978.231	990.758	898.879	960.388	892.738	790.806	739.415	845.004	963.88	928.61	1082.85	1092.65	1008.96	873.789	832.561	994.968
LOC101204003	2207.55	2713.72	2650	1303.52	944.953	1320.06	2666.47	3433.91	2848.75	1478.69	1700.82	2048.92	4735.88	5726.5	5534.47	6202.41	6298.56	6505.02	3853.86	3637.27	3433.67	3667.51	3627.28	4009.6	3430.19	3639.2	3630.99	3481.73	3601.21	3555.96	4056.23	3966.51	4035.83	4384.95	3853.8	4247.18
LOC101204004	2185.72	1603.42	2576.85	890.085	1158.97	3457.89	2744.93	2476.11	4908.99	1493.53	3258.33	5113.08	153.185	113.043	137.54	1582.08	2614.47	2262.89	11006.6	10769.4	11051.7	6504.15	6399.47	6842.87	8722.72	8594.54	8689.08	7297.29	7934.23	7337.18	28074.3	28237.6	29181.5	9766.38	9514.99	9943.32
LOC101204006	856.957	837.332	670.335	1239.3	1045.92	1258.1	801.343	687.019	726.825	863.469	725.482	638.072	2630.74	2460.16	2310.48	3719.39	3759.58	3550.03	1631.6	1610.95	1700.15	1615.03	1983.2	1966.05	1359.48	1306.83	1220.23	2055.13	2177.62	1535.81	1821.21	1328.64	1423.24	2538.15	2657.43	2081.16
LOC101204012	866.586	749.276	783.666	1104.83	1083.24	1120.08	735.966	749.69	974.304	589.587	721.677	686.282	6607.12	5788.97	6162.64	3270.63	2832.34	2783.29	2116.44	2200.92	2156.66	2489.92	2134.3	2127.13	1779.92	1946.74	1629.2	2038.61	2180.29	2051.31	1564.94	1630.35	1910.87	1519.26	1710.6	1877.5
LOC101204013	191.291	252.16	241.932	227.789	164.626	198.103	212.01	294.437	185.024	188.884	183.907	141.794	933.785	730.811	814.979	944.443	894.648	721.95	288.311	455.807	354.893	244.321	236.095	208.969	258.376	225.412	342.889	206.904	218.74	131.768	332.943	336.2	313.193	208.045	195.897	204.722
LOC101204014	1355.73	1605.82	1728.08	1121.89	1063.48	1347.29	1439.24	2213.6	1464.58	805.454	863.729	813.896	5640.32	6342.29	4888.85	11869.1	11070.3	11629.1	3177.9	3158.49	3012.04	3410.62	3334.52	3242.51	2961.59	2984.38	2973.94	3034.02	3069.48	2960.34	3419.75	3386.78	3271.68	3498.36	4106.84	4215.36
LOC101204016	1202.31	1631.44	1630.83	3701.83	4268.2	2495.54	1472.87	1690.94	1422.42	3963.86	3028.76	3524.99	5302.76	5557.93	5592.97	6561.87	6705.14	6977.43	2012.78	2059.4	2156.66	1962.65	2130.87	2097.53	2289.26	2311.87	2292.95	1656.97	2059.36	1959.61	2252.88	2193.92	2042.69	1462.72	1295.48	1749.15
LOC101204017	0.641915	0.800509	0	0	0	1.87776	0	0	1.56138	0	0	11.3435	12482.3	11620.6	15823.3	1213.47	990.718	1264.75	1204	1387.64	1167.81	375.464	477.342	522.423	1198.34	1180.15	1000.89	383.381	385.908	333.872	2129.99	1935.31	2115.04	1359.23	1370.11	1237.88
LOC101204020	189.365	239.352	167.182	122.424	94.3856	190.592	166.246	198.656	170.191	97.1402	126.833	85.0762	1142.92	1024.32	1003.84	693.736	833.747	768.872	355.26	344.612	418.592	426.664	332.25	282.108	237.076	347.433	341.932	382.512	308.548	337.434	279.378	293.097	309.229	327.538	255.365	225.936
LOC101204021	559.75	512.326	415.544	390.353	209.624	309.83	599.606	332.276	545.704	369.672	348.789	279.334	1195.21	1104.64	1164.99	977.641	1037.04	1070.66	293.71	300.502	297.261	438.341	406.942	478.888	313.94	287.82	301.704	476.401	433.035	409.55	291.981	315.726	316.166	484.372	464.089	431.719
LOC101204025	946.825	970.217	1376.84	2186.58	2794.25	1228.05	1024.56	1145.82	1010.22	2760.4	2262.69	2539.53	5682.51	5267.39	6229.35	4857.3	5031.65	4647.36	2986.77	2546.45	2429.65	2438.72	2340.35	1999.14	2725.45	2955.51	2522.82	1851.71	2429.26	2397.65	2856.79	2973	3354.93	1618.48	1483.22	2219.05
LOC101204026	1143.25	1519.37	683.196	163.567	75.7279	392.451	1648.45	957.806	901.7	344.038	315.813	355.902	12143.8	14269.2	11603.7	4462.35	3853.94	3971.26	2581.84	2397.58	2484.25	1704.86	1600.3	1497.61	2689.33	3029.09	2674.15	1914.3	1949.99	2028.16	1017.73	925.628	840.468	235.784	353.314	368.075
LOC101204027	14.7641	32.0204	25.7203	88.306	96.5806	61.0271	28.019	49.664	15.6138	106.584	104.003	121.943	72.4646	106.101	93.4044	372.053	424.593	552.393	66.9486	138.764	106.165	102.399	72.9749	94.9069	123.168	159.279	104.399	97.3667	94.254	131.768	188.002	158.402	113.978	135.496	199.395	120.924
LOC101204028	1.28383	0	0	0	2.19501	1.87776	0	0	1.56138	2.69834	0	8.50762	0	0	0	0	6.00435	0	0	0	0	0	0.858528	0	0	0	0.957791	0	0	1.78065	0	0	0	0	0	0
LOC101204029	621.374	886.964	753.926	350.214	329.252	748.287	503.408	834.829	370.048	601.73	494.647	689.117	7210.69	6207.43	7374.84	5318.64	4037.5	4795.58	831.458	869.342	916.049	1182.08	1199.36	960.388	744.566	780.56	713.555	1229.25	1055.47	1102.22	595.516	704.727	557.999	1472.32	1206.86	1176.35
LOC101204032	50.7113	42.427	22.5053	10.0348	10.9751	44.1273	25.2171	21.2846	9.36831	26.9834	22.8299	42.5381	103.652	208.236	126.25	125.926	179.273	135.432	75.5871	77.1931	69.7653	59.2838	66.9652	69.6564	27.7823	33.5324	55.5519	53.8994	35.5675	42.7357	39.9111	53.8782	24.7779	26.6724	79.2916	35.0042
LOC101204033	1431.47	1567.4	1636.45	1174.07	1668.21	1349.17	1241.24	1603.44	1102.34	1266.87	1409.11	2010.63	5360.55	4723	5323.02	4798.91	3840.21	3928.6	3349.59	3709.87	3620.21	3420.5	3137.06	3155.44	3229.23	3341.13	3447.09	3295.69	2997.45	3322.7	3792.61	3966.51	3810.85	4343.34	3901.61	3783.64
LOC101204034	1271.63	1230.38	1568.13	3156.94	3851.15	1694.68	1287.01	1293.63	1436.47	3551.01	2860.07	3595.89	5428.43	5358.62	5450.3	5109.15	5427.08	5133.63	3497.52	3156.65	3024.17	3409.72	3336.24	2444.94	3670.04	3654.1	3350.35	2195.97	3463.39	2939.86	3412.4	3818.89	3754.35	2195.68	1920.49	3429.35
LOC101204035	310.045	336.214	253.184	116.403	89.9955	176.509	425.889	318.086	263.874	234.756	258.738	130.45	4816.6	4332.31	3445.7	2018.25	1936.83	1995.23	1565.73	1604.51	1863.95	1132.68	1034.53	979.543	1402.08	1523.86	1316.96	938.893	974.55	979.359	1195.23	1156.23	1051.58	559.054	560.871	638.562
LOC101204037	106.558	129.682	108.508	45.1565	24.1451	52.5772	225.086	69.7661	185.024	41.8243	25.3665	36.8664	4417.59	4205.38	3926.06	1318.79	1120.24	1031.21	1049.58	1255.31	1361.94	235.339	276.446	293.428	949.229	797.326	1009.51	304.271	267.646	274.221	888.547	920.24	796.858	543.051	446.598	422.172
LOC101204038	1344.17	1135.92	1163.84	1566.43	1585.9	1392.36	1293.54	1343.29	1326.4	1045.61	1281.01	1169.8	9855.19	8695.36	7926.03	6851.5	5894.56	5962.22	2581.84	2315.79	2494.87	2716.28	2730.98	2713.99	2236.48	2293.24	2108.1	2196.84	2269.21	2164.38	2780.12	2937.44	2789	2933.97	3111.03	2802.46
LOC101204039	347.276	248.958	221.838	91.3165	85.6055	170.876	243.765	157.269	239.673	35.0784	100.198	70.8969	3017.83	2168.63	2065.16	793.332	666.483	749.677	363.898	332.666	239.629	403.31	319.372	456.25	200.959	213.303	249.984	296.447	293.432	372.156	419.067	479.516	397.438	538.783	425.609	534.61
LOC101204040	129.667	79.2504	103.685	612.121	361.08	270.397	82.1891	99.3281	124.13	360.228	386.839	269.408	808.118	813.114	872.458	947.877	976.994	828.59	382.255	302.34	338.21	264.082	352.855	336.092	365.8	353.953	340.016	352.954	356.565	401.537	386.508	246.762	304.273	441.696	501.403	377.621
LOC101204041	39.1568	20.8132	21.7015	14.0487	4.39003	17.8387	26.1511	31.9269	32.7891	16.19	17.7566	11.3435	928.281	873.601	777.001	524.309	319.088	250.603	299.109	303.259	242.662	201.206	185.442	170.658	242.632	216.098	175.276	143.442	69.3567	107.73	391.759	312.494	343.918	157.901	148.089	198.357
LOC101204042	2356.47	2094.13	2230.43	1178.08	1298.35	1488.12	1986.55	2599.08	2015.75	1306	1341.89	1110.24	7715.19	8977.97	6612.21	11364.2	10610.5	11162	4061.19	4135.35	3964.49	4903.49	4552.77	5036.16	4166.42	4541.78	4158.73	4141.56	4170.29	4350.14	3904.99	3884.62	3806.88	4215.31	4708.52	4778.6
LOC101204043	275.382	324.206	289.353	390.353	310.594	377.429	254.039	256.597	242.795	303.563	233.372	321.872	1501.58	1338.66	1465.73	1396.63	1375.85	1673.18	859.534	724.145	808.367	646.732	867.113	801.049	1021.46	790.806	1059.32	1063.21	769.148	941.965	1209.94	1159.46	1073.38	1162.92	1070.44	896.32
LOC101204044	50.7113	85.6544	53.0481	46.16	103.166	51.6383	92.4627	86.3208	42.9381	137.615	150.931	110.599	454.05	489.851	554.268	164.848	126.949	182.354	204.085	153.467	185.03	75.4521	124.487	85.3291	187.068	129.472	261.477	112.146	128.932	164.71	82.9731	110.989	42.618	44.8097	39.6458	25.4576
LOC101204045	1724.18	1276.81	1145.36	2668.25	4521.73	2379.12	1761.46	1052.4	1523.91	4063.7	2766.22	5806.45	4694.61	4561.37	5427.72	3903.7	4440.65	4344.5	2292.45	2507.86	2751.18	1699.47	1532.47	1680.46	2201.29	1958.85	1854.28	1591.77	1765.93	1701.41	2161.5	2366.33	2386.61	2106.06	2163.03	1994.18
LOC101204046	53.279	16.0102	19.2902	2.00696	4.39003	29.1052	37.3587	23.6495	18.7366	13.4917	17.7566	8.50762	104.569	160.64	141.646	149.966	195.57	169.557	70.1881	85.4638	60.6655	81.7398	91.8625	78.3635	81.4948	113.638	70.8766	130.402	71.1351	126.426	59.8667	67.8865	58.4759	25.6055	62.9668	40.3079
LOC101204047	61.6239	120.877	94.0399	749.598	2135.75	1310.68	62.5758	82.7734	46.8415	2436.6	1552.43	7071.25	254.085	156.673	108.801	277.037	307.937	724.083	56.1504	84.5449	60.6655	93.4169	70.3993	91.424	73.1601	50.2986	76.6233	79.1104	85.3621	82.8004	25.207	17.241	57.4848	38.4083	43.1439	27.5791
LOC101204048	34.6634	35.2224	40.188	14.0487	34.0227	33.7996	53.2361	59.1238	73.3851	8.09502	11.4149	8.50762	13.7591	15.8656	16.4227	5.7239	1.71553	0	0	0	3.03327	8.9824	0	0.870705	18.5215	1.86291	21.0714	0	5.33513	0.890326	3.15088	1.07756	7.92894	0	0	0
LOC101204049	13992.5	11839.5	11345.9	56331.2	61231	45510.3	13468.7	11090.4	13554.4	52140	39446.2	59336.4	70826.4	63147.2	59487.3	39177.8	38102.8	39186.9	14670.4	15149.2	15108.7	16802.5	17244.4	17704.9	12969.7	13197.8	13360.2	19195.1	17266.3	17669.4	13071.9	14082.7	14024.3	18308	19368.1	16937.8
LOC101204050	1525.19	1992.47	2005.38	789.737	688.137	922.918	1439.24	2005.48	1477.85	694.822	707.725	958.526	3082.04	3567.78	3760.81	4490.97	4826.64	4651.62	2835.6	2974.69	2880.09	2999.22	2610.78	2983.91	3211.64	3190.23	2945.21	2887.1	2589.32	3077.86	3131.97	3163.73	3190.41	3210.3	3225.3	2817.31
LOC101204051	1.92575	1.60102	0	5.01739	3.29252	3.75552	0	4.72991	0	16.19	17.7566	2.83587	4.58637	3.96641	5.13211	3.43434	3.43106	2.13279	0	0	0	17.9648	17.1706	5.22423	10.1868	0	3.83117	8.69345	1.77838	8.90326	0	0	3.96447	3.20069	2.3321	2.12147
LOC101204052	474.375	446.684	484.667	621.153	542.168	480.706	473.521	451.706	532.432	530.224	437.572	422.545	2324.37	2297.54	2192.44	2104.1	2178.72	2010.16	1061.46	805.933	958.514	1082.38	902.313	955.164	1205.75	996.657	1059.32	959.757	1056.36	825.333	816.077	878.215	847.405	770.3	760.266	982.239
LOC101204053	1622.76	2688.11	2581.68	367.273	356.69	554.877	1783.88	1920.34	1591.05	291.421	219.42	282.17	6196.18	6315.51	8208.29	13344.7	12939.4	12620.8	3657.34	3543.53	3548.93	5784.66	5605.33	6690.5	3297.76	3249.85	3467.2	5429.06	5232.87	5325.93	4333.51	4393.23	4374.79	6881.49	7014.97	7105.85
LOC101204054	95.0035	69.6443	45.8143	14.0487	4.39003	50.6995	77.5192	66.2187	53.8678	8.09502	17.7566	0	270.596	247.901	232.998	169.427	135.527	170.623	113.381	76.2742	69.7653	117.669	92.721	60.9494	79.6426	121.089	115.893	85.1958	109.37	85.4713	85.0737	90.5154	29.7335	70.4153	106.111	102.891
LOC101204056	176.527	190.521	126.994	144.501	70.2404	77.927	236.294	141.897	302.128	87.696	188.98	104.927	647.595	557.28	636.381	1799.59	1349.26	1182.63	204.085	161.738	166.83	164.378	144.233	129.735	125.02	166.731	149.415	93.8893	115.594	121.975	779.317	798.475	732.436	384.083	415.115	395.654
LOC101204057	57.7724	52.0331	92.4324	14.0487	16.4626	24.4109	41.0945	87.5033	57.7712	13.4917	17.7566	15.5973	89.8928	92.219	103.669	121.347	126.949	126.901	457.842	416.292	209.296	388.039	403.508	186.331	236.15	263.602	317.987	172.13	200.067	332.092	225.813	223.056	273.548	190.975	208.723	190.932
LOC101204058	1197.81	1130.32	1335.04	2591.98	3220.08	1480.61	1114.22	1325.56	1440.38	3208.33	2542.99	2987.59	8232.53	7802.92	8381.76	6543.56	6693.99	6948.64	3765.32	3325.74	3426.08	3349.54	3374.87	3254.7	3327.4	3546.98	3359.93	2763.65	3210.86	2636.26	4653.84	4572.1	4808.9	3127.08	3101.7	4031.85
LOC101204060	5397.22	4180.26	3049.46	1704.91	1344.45	1691.86	5245.16	2396.88	6499.26	2169.46	2499.87	1928.39	34675.7	33178	37742.5	13600	13120.4	12757.3	6961.58	7373.78	6759.65	6361.33	5520.34	5235.55	6172.3	7156.37	6590.56	6292.32	7253.11	6177.98	6882.57	7350.06	7504.74	4509.78	4715.52	5656.89
LOC101204061	29333.6	41235.8	61292.3	6842.71	11081.5	30172.8	45218	76955.6	45786.8	44287.8	59205.4	114537	1686.87	2745.75	1468.81	2061.75	3250.93	2823.82	129556	142615	138680	98987.8	91985.3	93582.5	121973	114280	116402	98775.9	106752	101798	161535	163232	162617	125061	130306	118840
LOC101204062	3082.48	3400.56	3230.31	2581.95	2218.06	4043.75	2968.15	3509.59	2909.64	2381.28	2743.39	2450.2	13806.8	13849.7	12461.8	21536.7	18684.7	19181.3	7863.22	7968.35	9199.92	7240.71	9496.18	9130.21	6952.99	6692.51	7679.57	11395.4	9182.65	10535.2	6126.35	5665.83	6214.31	13015.1	11554.4	9886.04
LOC101204063	1491.81	928.59	780.451	2541.81	1220.43	1239.32	1301.95	999.193	1480.97	951.165	632.894	812.478	1018.17	1086.8	665.121	1418.38	1708.67	1838.47	926.482	1033.84	1154.16	1247.65	1257.74	1428.83	802.909	820.612	877.337	1545.7	1430.7	1355.08	713.148	695.029	835.512	1308.02	1616.15	1437.29
LOC101204064	12.8383	8.00509	6.43008	5226.11	4766.47	2273.03	13.0755	9.45981	3.12277	1372.11	1802.29	2193.55	0	132.875	135.488	15604.5	17954.7	14251.3	253.757	135.088	197.163	4856.78	4824.07	4594.71	76.8644	114.569	96.7369	3306.12	3677.68	3563.98	443.223	535.549	592.688	6113.32	5890.9	6268.94
LOC101204066	770.94	723.66	772.413	221.769	130.603	399.024	726.626	895.135	736.974	172.694	261.275	151.719	3567.28	3372.44	3750.54	3388.55	3103.39	3010.44	1402.68	1575.11	1477.2	1582.7	1492.98	1737.93	1393.75	1220.21	1278.65	1513.53	1680.57	1526.91	1457.81	1344.8	1342.96	1592.88	1728.09	1766.12
LOC101204067	0	0	0	0	0	0	0	0	0	0	0	0	65.1264	62.4709	20.5284	0	0	3.19919	0	0	0	0	0	0	0	0	0	0	0	0	0	8.62051	0	0	0	0
LOC101204068	25.0347	24.0153	21.7015	41.1426	17.5601	14.0832	28.953	3.54743	14.8332	25.6342	46.928	39.7022	26.6009	28.7565	20.5284	140.808	253.898	272.997	70.1881	56.9759	30.3327	61.0803	72.1164	66.1736	56.4907	36.3268	81.4123	72.1557	49.7945	56.0906	96.6269	117.454	107.041	58.6794	20.9889	51.9759
LOC101204069	870.437	932.593	1080.25	1464.07	1468.46	1156.7	953.58	1208.49	834.56	1428.77	1471.26	1358.38	3947.03	3998.14	3237.33	5746.79	5470.82	5772.4	2377.76	2618.13	2610.13	2594.12	2551.55	2783.64	2791.2	2449.73	3056.31	2714.97	2680.01	2472.44	2997.53	2587.23	2843.52	3270.04	3376.89	3062.34
LOC101204070	77.6717	78.4499	81.1797	181.629	224.989	169.937	46.6983	28.3794	54.6485	190.233	178.834	161.645	357.737	327.229	419.806	385.791	433.171	557.725	188.968	216.876	110.714	187.732	190.593	190.684	276.897	283.162	194.432	178.216	158.276	182.517	221.612	170.255	200.206	91.7532	181.904	113.498
LOC101204071	613.671	771.69	774.02	2344.12	2607.68	1702.19	689.267	713.034	744	1644.64	1404.04	2172.28	3344.38	3461.68	3371.8	5103.42	4406.34	5073.91	1684.51	1572.35	1721.38	1738.99	1678.42	1625.61	1260.39	1283.55	1402.21	1573.52	1331.12	1453.01	1591.19	1376.05	1546.14	1714.5	1921.65	1792.64
LOC101204072	833.848	1486.54	1588.23	860.984	875.81	1075.96	923.693	1324.37	622.212	1331.63	1283.54	1457.64	1896	1811.66	1980.99	2692.52	2577.58	2226.64	2763.25	2937.93	2767.86	2734.24	2538.67	2379.64	3223.67	3272.2	3101.33	1976.89	2174.07	2556.13	4816.64	4762.83	4595.81	2756.86	2406.73	3013.54
LOC101204073	230.448	189.721	177.631	466.617	534.486	369.918	145.699	183.284	202.98	485.701	351.326	442.396	1266.75	930.123	1182.44	1049.76	1203.44	1105.85	304.508	268.338	357.926	339.535	416.386	282.108	322.275	312.969	319.902	368.602	320.997	365.924	262.573	228.444	255.708	302.999	352.148	283.216
LOC101204074	57.1305	46.4295	61.0857	15.0522	19.7551	45.0662	60.7078	14.1897	44.4995	53.9668	45.6597	17.0152	1213.55	880.543	880.67	87.0032	97.7851	149.295	58.3101	16.5414	115.264	34.1331	10.3023	22.6383	40.7474	65.2019	67.0454	46.9447	20.4513	32.0518	55.6655	49.5679	111.996	23.4718	33.8155	8.48587
LOC101204075	37.2311	11.2071	10.4489	16.0556	8.78005	6.57215	1.86793	11.8248	3.12277	20.2375	6.34163	2.83587	40.36	44.6221	49.2682	13.7373	22.3019	17.0623	25.9156	3.67586	28.8161	16.1683	13.7364	5.22423	18.5215	20.492	20.1136	5.21607	23.1189	11.5742	0	23.7064	15.8579	0	0	10.6073
LOC101204076	1422.48	1460.93	1445.16	2601.01	2725.11	1922.82	1584.94	1375.22	1922.06	2591.75	2545.53	2940.8	4360.72	5157.32	4470.07	6031.84	7112.58	7432.78	1398.36	1464.83	1436.25	2216.86	2009.81	2115.81	1341.89	1501.51	1314.09	1467.46	2035.35	1581.22	1173.18	1220.88	1316.2	944.205	1106.58	1336.52
LOC101204077	14.7641	8.00509	12.0564	1091.78	336.934	315.463	12.1416	11.8248	17.1752	934.975	687.432	470.755	3.66909	3.96641	1.02642	13.7373	15.4398	167.424	0	0	6.06655	1.79648	0	0	0	0	3.83117	6.95476	19.5621	10.6839	12.6035	12.9308	7.92894	8.53518	16.3247	6.3644
LOC101204078	100.139	70.4448	56.2632	268.932	211.819	189.654	65.3777	67.4012	74.9465	210.47	147.126	167.317	390.759	444.238	275.081	455.622	397.145	494.808	163.052	238.931	230.529	201.206	163.979	297.781	175.029	225.412	220.292	155.613	144.049	158.478	178.55	191.806	152.632	190.975	226.214	203.661
LOC101204080	474.375	409.06	347.224	395.37	249.134	285.419	564.116	242.408	727.605	264.437	440.109	338.887	1582.3	1553.84	1820.87	1120.74	926.386	982.151	384.415	396.993	339.727	335.942	394.923	299.523	263.006	301.792	299.789	308.618	205.403	311.614	511.492	488.137	689.818	588.928	558.539	530.367
LOC101204082	114.903	150.496	153.518	30.1043	38.4127	39.4329	150.369	141.897	174.875	72.8552	45.6597	48.2099	299.948	296.489	340.772	78.9898	69.4789	91.7101	65.8688	89.1397	121.331	25.1507	58.3799	21.7676	277.823	298.997	279.675	146.919	98.6999	90.8133	114.482	132.54	116.952	55.4787	87.4539	86.9802
LOC101204083	1163.15	1409.7	1575.37	1229.26	933.978	709.793	1162.79	1567.96	1292.05	812.2	966.464	680.61	3961.7	4034.83	4456.72	3911.71	3976.6	3709.99	1662.92	1671.6	1732	1313.23	1277.49	1220.73	1611.37	1817.27	1660.81	1154.49	1401.36	1404.94	2021.81	2154.05	2129.91	1212	1134.57	1417.14
LOC101204084	5434.45	15630.7	13439.7	2335.09	3388	4462.49	5879.32	18640.6	4784.08	5000.02	6463.38	6962.07	3581.04	3342.69	2833.95	6919.04	5747.88	5478.08	20364.3	22125	19960.5	15686.9	14144.2	14399.7	18804	18631.9	18116.6	12100.4	12189.9	12891.9	23780.7	23257.1	22447.8	16264.9	16198.8	14867.2
LOC101204086	426.232	460.293	382.59	528.833	505.95	494.789	443.634	429.239	387.223	578.794	471.817	492.024	1215.39	1330.73	1327.16	1246.66	1292.65	1164.5	348.781	437.428	368.543	389.836	315.938	336.963	296.345	388.417	355.341	219.944	289.875	350.789	436.922	324.347	338.962	241.119	202.893	214.268
LOC101204090	1904.56	1994.87	1818.91	1187.11	1068.97	1389.54	2172.41	1993.66	1737.82	1299.25	1293.69	1257.71	10561.5	10380.1	11064.8	8132.51	7272.98	7161.92	4300.91	4720.73	4739.49	3422.29	3130.19	3397.49	4009.91	4071.39	4522.69	3335.68	2976.11	2955.88	4462.69	3942.81	4223.15	4004.07	4263.09	3451.63
LOC101204091	1988.01	722.859	622.914	144.501	75.7279	466.623	1555.05	446.976	1387.29	222.613	465.475	77.9865	7354.7	8039.91	7204.45	11316.1	10294	10019.9	1384.32	1314.12	1404.41	2577.05	2979.95	2747.95	1536.36	1555.53	1386.88	2976.64	2934.32	2765.35	559.806	582.962	537.186	1324.02	1377.11	1418.2
LOC101204092	451.266	76.0483	145.48	2.00696	6.58504	103.277	194.265	59.1238	179.559	4.04751	0	1.41794	3.66909	0	0	0	0	4.26559	8.63853	0	0	37.7261	65.2481	15.6727	24.078	48.4357	30.6493	10.4321	9.78107	12.4646	42.0117	12.9308	33.698	56.5456	53.6384	94.4053
LOC101204093	385.149	479.505	403.487	496.721	384.127	534.222	356.775	469.443	395.03	279.278	314.545	316.2	1631.83	1459.64	1413.38	2423.5	1941.12	1896.05	775.308	725.064	897.849	952.134	982.156	1003.05	764.014	555.147	559.35	932.808	811.829	847.591	619.672	702.572	722.525	1142.65	1097.26	937.688
LOC101204094	743.338	1113.51	1339.06	730.532	1039.34	537.039	846.174	1556.14	932.147	1872.65	1576.53	2779.16	6411.74	7548.07	6386.4	1841.95	1677.79	1614.52	5031.94	5567.1	5326.43	3348.64	3416.08	3378.34	5416.63	5359.59	5885.63	4379.76	3999.57	4059	5907.89	5389.98	5519.53	2802.74	2804.36	2852.31
LOC101204095	367.176	360.229	544.949	1104.83	1261.03	719.181	352.105	339.371	432.504	1307.35	1004.51	1222.26	2128.99	2372.9	2352.56	2678.78	2605.03	2377	1129.49	1153.3	1008.56	1153.34	1027.66	915.111	1240.02	1117.75	1028.67	1014.53	1095.48	858.275	969.42	1137.91	1264.67	891.927	1007.47	1046.94
LOC101204096	1934.73	1780.33	1468.47	1846.4	1876.74	1544.46	1689.55	1285.35	1789.35	1600.12	2115.57	2403.4	5083.53	4726.97	4825.21	8777.02	7388.78	7776.16	1553.86	1295.74	1267.91	3150.13	3077.82	3222.48	1401.15	1758.59	1539.17	3313.94	2999.23	3384.13	1227.79	1148.68	1129.87	3730.94	3187.99	3474.96
LOC101204100	19.2575	16.0102	19.2902	60.2087	96.5806	58.2105	51.3682	61.4888	25.7628	76.9027	79.9045	86.4942	232.07	363.918	303.821	80.1345	66.0479	74.6477	34.5541	9.18966	7.58318	26.9472	17.1706	51.3716	15.7433	13.0404	30.6493	21.7336	34.6783	21.3678	12.6035	22.6288	10.9023	36.2745	40.8118	23.3361
LOC101204101	131.593	89.657	105.293	148.515	80.118	121.115	108.34	108.788	122.569	64.7601	98.9294	113.435	607.235	698.088	707.205	1355.42	1069.63	1229.56	116.62	129.574	127.397	245.219	299.626	229.866	124.094	158.347	136.006	281.668	219.63	245.73	142.84	168.1	138.756	258.189	320.664	291.702
LOC101204103	1433.4	1836.37	2041.55	22549.1	20176.6	20009.4	1722.23	1770.17	1584.81	29359.3	24093.1	22390.6	10671.6	15132.8	12838.5	64064.1	68787.6	58421.5	7965.8	8607.04	9497.18	12789.1	13256.5	13051	13785.6	12780.5	12521.2	21906.6	20304.6	21048.2	1100.71	1065.71	1235.92	3950.72	4110.33	4072.16
LOC101204104	8.3449	28.8183	4.82256	0	0	0	1.86793	5.91238	7.80692	0	0	0	25.6837	21.8152	14.3699	3.43434	0	6.39838	8.63853	10.1086	0	9.88064	4.29264	16.5434	5.55646	1.86291	7.66233	15.6482	3.55675	0	0	4.31026	0	0	0	4.24293
LOC101204105	427.516	3698.35	5043.59	747.591	993.243	2012.96	2045.39	5655.79	1071.11	3312.21	2026.78	2111.31	1645.59	1637.13	1693.6	1284.44	1364.7	1672.11	316.386	309.692	342.76	106.891	172.564	164.563	382.47	408.909	491.347	205.166	214.294	179.846	262.573	174.565	301.3	60.8132	62.9668	50.9152
LOC101204106	1.92575	0.800509	0	2.00696	4.39003	0	2.8019	4.72991	1.56138	0	2.53665	4.25381	18.3455	74.3702	45.1626	68.6867	309.653	333.782	32.3945	33.0828	21.2329	259.591	234.378	232.478	148.172	89.4197	154.204	385.12	441.927	276.892	71.4199	96.9808	81.2716	21.338	37.3137	40.3079
LOC101204107	15.406	21.6137	16.0752	0	0	0	7.47173	7.09486	10.9297	0	0	4.25381	14.6764	11.8992	4.10569	13.7373	20.5863	25.5935	21.5963	32.1638	33.366	37.7261	13.7364	19.1555	17.5955	27.9437	39.2694	19.1256	14.227	8.90326	132.337	165.945	194.259	286.996	194.731	219.572
LOC101204108	313.897	236.951	172.808	274.953	478.513	443.151	251.237	199.839	195.173	233.406	214.347	405.53	2397.75	1818.6	1563.24	1242.09	916.95	971.487	854.135	1000.75	1098.04	848.836	820.753	841.972	1155.74	1020.88	1041.12	1054.52	697.124	797.733	485.235	401.931	505.47	482.238	541.048	420.051
LOC101204109	3883.59	3570.27	3665.95	479.662	299.619	671.298	5374.04	3793.39	4161.09	605.777	927.146	377.171	33037.4	50307.9	54493.8	21071.9	19286.8	19822.2	3594.71	3821.98	4343.65	4830.73	4518.43	4279.52	10672.1	10356.9	10858.5	7031.27	7137.52	7682.63	3263.26	3524.71	4221.17	3012.92	3303.43	2785.49
LOC101204110	64.1915	64.8412	38.5805	24.0835	32.9252	37.5552	49.5002	42.5692	54.6485	20.2375	17.7566	9.92556	247.664	172.539	137.54	193.468	168.122	187.686	112.301	176.441	75.8318	86.231	75.5505	94.9069	104.647	105.254	111.104	95.628	46.2378	86.3617	96.6269	85.1276	73.3427	72.5491	61.8008	94.4053
LOC101204111	293.355	248.158	266.848	648.247	475.22	345.507	263.379	232.948	303.689	532.922	497.183	431.053	1391.5	1183.97	1239.92	957.035	1023.31	1094.12	480.518	575.273	599.072	667.392	607.838	673.926	604.728	494.603	565.097	685.044	633.102	641.035	640.678	542.015	549.079	789.504	609.845	654.473
LOC101204112	609.82	696.443	712.131	578.003	478.513	724.815	580.927	805.267	530.871	527.525	508.598	489.188	3134.32	2952	2836	3167.6	2469.5	2529.49	940.52	966.752	990.364	1057.23	965.844	1060.52	999.237	856.939	857.223	901.511	897.191	768.352	1153.22	1212.26	1099.15	1288.81	1333.96	1168.93
LOC101204113	727.29	786.9	766.787	104.362	86.703	125.81	693.003	625.53	755.71	103.886	76.0995	103.509	3695.7	4391.81	4245.28	2137.3	2770.58	2597.74	1958.79	1970.26	1763.85	2234.82	1812.35	1900.75	2176.28	2062.24	1966.35	1670.88	2004.23	1877.7	1739.28	1672.38	1810.77	1998.3	1961.3	1959.17
LOC101204114	20.5413	7.20458	8.0376	0	0	11.2665	11.2076	1.18248	4.68415	0	0	0	139.426	72.387	27.7134	52.6598	24.0174	8.53117	43.1926	86.3828	112.231	26.9472	17.1706	24.3797	85.1991	49.3671	76.6233	14.7789	19.5621	17.8065	33.6094	4.31026	37.6625	38.4083	9.32842	12.7288
LOC101204115	162.405	138.488	94.8436	52.1808	42.8028	61.966	173.718	130.072	105.393	55.316	69.7579	52.4637	608.152	472.994	462.916	393.804	341.39	249.537	239.719	173.685	194.13	174.258	185.442	213.323	224.111	185.36	239.448	187.779	162.721	131.768	192.203	164.867	214.081	204.844	253.033	266.244
LOC101204116	339.573	501.118	417.151	276.96	288.644	203.737	403.474	621.983	309.154	244.2	229.567	293.513	1674.02	1642.09	1570.43	1016.56	1205.16	1185.83	1664	1706.52	1841.2	901.833	821.611	919.465	1854.01	1963.51	1774.79	966.712	890.078	867.178	1966.15	1908.37	1671.02	549.452	545.713	549.46
LOC101204117	1443.67	1043.86	1134.91	491.704	399.492	571.777	1459.79	1125.72	1559.82	499.193	511.135	299.185	6553.92	6052.74	6643	5521.27	4996.48	5209.35	3534.24	3539.86	3423.05	3438.46	3544	3935.59	3005.12	2783.19	2745.99	3049.66	3425.15	3035.12	3164.53	3215.45	3170.58	3753.35	3401.37	3358.28
LOC101204118	258.05	373.037	362.496	876.036	609.116	601.821	257.775	422.144	229.524	616.571	740.702	740.163	787.938	934.089	995.629	3240.87	2950.71	2945.39	962.116	1045.78	1088.95	1137.17	1111.79	1111.89	1209.46	1048.82	1317.92	1339.66	1245.75	1332.82	889.598	845.888	745.32	1496.86	1489.05	1106.35
LOC101204119	675.937	613.19	589.96	427.482	420.345	481.645	618.286	620.8	708.088	408.798	504.793	457.994	2857.31	2761.61	2740.55	2808.14	2736.27	2711.85	1342.21	1521.81	1340.71	1409.34	1449.2	1358.3	1184.45	1278.89	1391.67	1231.86	1467.16	1504.65	1183.68	1249.97	1224.03	1271.74	1175.38	1277.12
LOC101204120	1131.05	1063.88	782.862	618.142	580.581	814.008	935.834	992.098	983.672	447.924	414.742	412.62	6981.37	6294.69	7205.48	4576.83	4259.66	4957.68	1606.77	1504.35	1653.13	1682.4	1767.71	1719.64	1308.55	1469.84	1587.06	1593.51	1685.9	1644.43	1885.27	1941.77	1762.21	2645.91	2432.39	2196.78
LOC101204121	1094.47	5282.56	7153.46	993.443	1209.45	2911.46	2982.16	14697	1659.75	4260.68	3052.86	3841.19	3625.98	3499.36	3055.66	7371.23	6974.48	7224.84	3146.58	3228.33	3635.38	1938.4	2070.77	2002.62	3464.45	3062.63	3357.06	2135.98	2036.24	1971.18	4037.32	3813.5	4039.79	2570.16	2587.47	2431.2
LOC101204122	541.135	474.702	221.838	690.393	419.247	492.911	650.041	102.875	435.626	485.701	396.986	215.526	2084.96	4021.94	3091.58	2217.44	2810.89	2614.8	815.261	895.073	872.066	1091.36	1075.74	1092.73	854.769	1070.24	730.795	1317.93	1624.55	1264.26	498.889	421.328	509.434	112.024	135.262	179.264
LOC101204123	224.028	205.731	339.187	55.1913	57.0703	89.1935	159.708	215.211	233.427	64.7601	58.343	66.643	518.26	448.204	495.762	240.404	221.303	149.295	199.766	218.714	209.296	139.227	207.764	208.969	136.133	213.303	100.568	156.482	87.1405	226.143	240.517	209.047	223.001	168.57	185.402	224.876
LOC101204124	1.28383	0	3.21504	6.02087	10.9751	0	0	0	0	4.04751	2.53665	2.83587	0	3.96641	0	1.14478	10.2932	0	21.5963	23.8931	3.03327	0	0	1.74141	3.70431	11.1775	1.91558	1.73869	0	0	4.20117	0	3.96447	0	0	0
LOC101204125	50.0694	61.6392	52.2444	22.0765	4.39003	4.6944	101.802	50.8465	56.9905	31.0309	10.1466	36.8664	45.8637	30.7397	56.4532	97.3062	23.1596	44.7886	9.71835	2.7569	18.1996	22.456	15.4535	29.604	14.8172	39.1211	30.6493	8.69345	37.3459	8.90326	5.25146	1.07756	27.7513	2.1338	12.8266	12.7288
LOC101204126	2520.8	2200.6	1427.48	491.704	389.615	461.928	3898.38	1382.32	3307.79	352.133	402.059	375.753	2795.85	4517.74	4140.58	3619.79	5111.42	5368.24	3827.95	3558.24	3495.85	3376.48	3070.1	3140.63	4935.07	4877.1	5242.95	4520.6	4078.71	4392.87	1877.92	1811.39	1721.57	1021.02	1075.1	967.389
[truncated: 18,760 more rows]

## Sheet: S2
Names	total	elements
[truncated: 36 more rows]

## Sheet: S3
	Gene1	Gene2	control_cor	control_pVal	waterlogging_cor	waterlogging_pVal	zScoreDiff	pValDiff	Classes
[truncated: 630 more rows]

[truncated: 4 more sheets: S4, S5, S6, S7]
